# Supplementary material for: Computerization and the future of primary care: A survey of general practitioners in the UK
Source: PLoS One. 2018 Dec 12;13(12):e0207418. doi: 10.1371/journal.pone.0207418 (PMC6291067; doi:10.1371/journal.pone.0207418)
Supplement: S2 File — (XLSX) [file pone.0207418.s002.xlsx]

## Sheet: Sheet1
responseid	status	S1 : S1 Speciality confirmation - Are you a...	S3 : S3 Region - Where are you currently practising?	S2 : S2 GP type - Which of the following best describes your role?	D8_1 : I am, or plan to be, an active member of my CCG governing board. (D8 - CCG Involvement - What level of involvement do you have in the governing body of your CCG?)	D8_2 : I am, or plan to be, a GP representative (D8 - CCG Involvement - What level of involvement do you have in the governing body of your CCG?)	D8_3 : I do not take an active part in my CCG (D8 - CCG Involvement - What level of involvement do you have in the governing body of your CCG?)	Hid1 : Hidden - For d7 validation - Hidden - For d7 validation	PTCheck	d7 : D7 - Number of patients on practice list - How many patients do you have on your practice list?	d1 : D1 - Overall practice size - Please write in the number of GPs working in this practice (including yourself).	d5 : D5 - Dispensing Practice - Is your practice a dispensing practice?	d2 : D2 - Practice Location - Is your practice based in a...	d2b_1 : d2b - Please specify “other” practice location	Q1a : Q1a - In your opinion what is the likelihood that future technology will able to replace human doctors to perform these tasks as well as or better than the average GP? Analyze patient information to reach diagnoses:	Q1b : Q1b - When, in your estimation, will technology have the capacity to replace the average GP in performing this task?	Q2a : Q2a - In your opinion what is the likelihood that future technology will able to replace human doctors to perform these tasks as well as or better than the average GP? Analyze patient information to establish prognoses:	Q2b : Q2b - When, in your estimation, will technology have the capacity to replace the average GP in performing this task?	Q3a : Q3a - In your opinion what is the likelihood that future technology will able to replace human doctors to perform these tasks as well as or better than the average GP? Evaluate when to refer patients to other health professionals:	Q3b : Q3b - When, in your estimation, will technology have the capacity to replace the average GP in performing this task?	Q4a : Q4a - In your opinion what is the likelihood that future technology will able to replace human doctors to perform these tasks as well as or better than the average GP? Formulate personalized treatment plans for patients:	Q4b : Q4b - When, in your estimation, will technology have the capacity to replace the average GP in performing this task?	Q5a : Q5a - In your opinion what is the likelihood that future technology will able to replace human doctors to perform these tasks as well as or better than the average GP? Provide empathetic care to patients:	Q5b : Q5b - When, in your estimation, will technology have the capacity to replace the average GP in performing this task?	Q6a : Q6a - In your opinion what is the likelihood that future technology will able to replace human doctors to perform these tasks as well as or better than the average GP? Provide documentation (e.g., update medical records) about patient visits:	Q6b : Q6b - When, in your estimation, will technology have the capacity to replace the average GP in performing this task?	B1_1 : The number of GPs in the UK is... (B1 - For each of the following items, please indicate whether you think that overall... .gridscaletext {width : 100px;})	B1_2 : In the community in which you practice, the number of GPs is... (B1 - For each of the following items, please indicate whether you think that overall... .gridscaletext {width : 100px;})	C1 : C1 - Do you work full time or part time as a GP?	C2 : C2 - In general, how satisfied are you with your career as a GP?	C3 : C3 - Overall, based on your definition of burnout, how would you rate your level of burnout?	C4 : C4 - How many hours do you work per week (including time spent seeing patients, home visits, administrative tasks, etc.)?	C5 : C5 - On average how many patients do you see per day?	IVa : A - Gender - Gender	IVb : B - Age - Age	IVd : Where did you study medicine? - Where did you study medicine?	IVe : E - Race/ ethnicity - Race/ ethnicity	F1 : F1 - Re-contact question - In the event that we need to clarify any of the answers you have given in this survey, may we re-contact you?
3	complete	1	11	1				1		4000	3	2	4		2		3	3	2		2		1		4	2	1	2	1	4	3	5	30	1	4	1	4	1
4	complete	1	10	2	0	0	1	1		5500	5	1	3		1		1		1		1		1		2		1	1	1	3	4	4	40	1	2	1	4	1
5	complete	1	8	1	0	1	0	1		6700	6	2	4		2		3	2	3	2	3	2	2		3	2	1	1	2	4	5	6	50	1	3	2	1	2
6	complete	1	10	4	0	0	1	1		4000	4	2	1		1		2		1		1		1		2		1	1	2	3	2	2	30	1	2	1	4	1
7	complete	1	8	1	0	1	0	1		1600	7	1	2		3	2	3	2	1		3	2	1		3	2	1	1	1	3	2	4	25	2	3	2	1	1
8	complete	1	12	2				1		8200	5	2	2		1		1		2		1		1		3	1	1	1	2	3	2	3	30	2	2	1	4	1
9	complete	1	1	2	0	0	1	1		10000	8	2	4		2		2		2		3	3	2		3	2	1	2	1	4	4	6	30	1	3	1	1	1
10	complete	1	4	1	1	0	0	1		13500	9	1	3		2		1		1		3	3	1		3	2	1	1	1	4	2	3	65	1	3	2	1	1
11	complete	1	1	1	0	1	0	1		9000	5	2	2		2		2		2		1		1		1		1	1	1	3	4	6	44	1	3	1	4	1
12	complete	1	1	1	0	0	1	1		12000	7	2	4		3	3	3	2	2		3	2	2		3	1	1	1	1	4	3	5	40	1	3	1	4	1
13	complete	1	1	4	0	0	1	1		8500	6	2	4		2		3	2	2		2		1		3	1	1	1	2	2	2	4	32	2	2	1	4	2
14	complete	1	11	1				1		13500	12	2	3		3	4	2		3	3	3	2	1		3	3	1	2	2	2	3	5	35	2	2	1	4	2
15	complete	1	1	1	0	0	1	1		12000	7	2	2		3	3	3	3	3	4	2		1		1		1	1	1	4	3	6	55	2	3	1	4	1
16	complete	1	4	1	0	0	1	1		15000	10	2	4		2		3	2	2		1		1		4	1	1	1	2	4	5	5	60	2	2	1	4	2
17	complete	1	1	4	0	0	1	1		12000	8	2	4		2		3	3	2		2		1		3	1	1	2	1	2	2	4	27	1	1	1	5	2
18	complete	1	5	4	0	0	1	1		7900	5	2	2		2		3	3	3	2	3	2	1		3	2	1	1	2	3	2	2	12	2	2	1	1	2
19	complete	1	13	1				1		4015	2	2	2		1		2		2		3	2	1		2		1	1	1	3	2	6	30	1	3	1	4	1
20	complete	1	4	4	0	0	1	1		8000	4	2	4		2		3	1	2		2		1		2		1	1	1	4	4	5	30	1	3	1	4	1
21	complete	1	6	2	0	0	1	1		10000	5	2	4		1		1		1		1		1		4	5	1	1	2	2	2	3	20	2	2	1	1	2
22	complete	1	8	1	0	0	1	1		14000	8	2	4		3	3	3	3	3	3	3	3	2		4	1	1	2	1	3	3	6	30	1	2	1	4	1
23	complete	1	12	1				1		10800	6	2	2		3	5	1		1		1		1		1		1	1	1	2	3	5	45	2	2	1	1	1
24	complete	1	5	1	0	1	0	1		20000	13	2	2		3	2	2		2		2		1		3	1	1	1	2	3	2	4	22	1	2	1	1	2
26	complete	1	5	1	1	0	0	1		1600	1	2	2		2		2		3	3	2		3	2	4	2	3	3	1	2	3	2	30	1	4	1	2	2
27	complete	1	11	1				1		4000	3	2	2		1		1		1		1		1		4	2	1	2	2	2	2	4	28	1	2	1	4	2
28	complete	1	9	2	0	1	0	1		15500	13	2	2		2		3	2	2		2		1		3	1	1	2	2	2	4	5	32	1	3	1	4	1
29	complete	1	2	2	0	0	1	1		8000	6	2	4		3	4	2		2		2		2		3	3	1	1	2	3	3	4	32	2	2	1	4	1
30	complete	1	11	1				1		3500	2	2	2		1		2		2		1		1		2		1	2	1	2	4	5	30	1	3	1	4	2
31	complete	1	11	1				1		890	2	1	1		1		3	2	1		1		1		3	2	1	3	2	1	2	3	20	2	4	1	4	2
32	complete	1	1	2	0	0	1	1		2200	4	1	5	HMP Prison	3	2	4	2	3	2	4	2	2		4	1	2	1	1	1	2	5	30	1	2	2	1	1
33	complete	1	11	2				1		12000	10	2	3		3	5	4	5	4	5	4	5	2		4	1	1	3	1	2	2	3	32	1	1	2	3	2
34	complete	1	7	1	1	0	0	1		24500	12	2	4		4	1	4	1	4	1	3	1	2		4	1	1	1	2	4	3	6	40	1	2	1	1	1
35	complete	1	7	2	1	0	0	1		7000	7	2	2		1		1		1		1		1		1		1	1	1	2	2	3	35	1	1	1	5	2
36	complete	1	5	2	0	0	1	1		10000	7	2	2		1		2		2		1		1		2		1	1	2	2	2	4	35	2	2	1	5	2
37	complete	1	1	1	0	0	1	1		9000	5	2	2		3	2	3	2	3	2	3	3	2		3	1	1	1	2	3	2	2	30	2	2	1	5	1
38	complete	1	7	1	0	1	0	1		15800	12	2	2		3	2	3	2	3	2	3	2	2		4	1	1	2	1	3	2	6	40	1	2	1	4	2
39	complete	1	8	1	1	0	0	1		6750	5	2	3		2		3	2	2		3	2	1		4	1	1	2	2	2	3	5	36	2	2	1	3	2
40	complete	1	11	1				1		9034	6	2	2		1		3	2	1		2		2		4	2	1	2	1	2	4	5	30	1	3	1	4	1
41	complete	1	3	1	0	0	1	1		11500	8	2	4		2		2		2		2		2		2		4	4	1	1	2	5	35	1	2	1	4	1
42	complete	1	2	1	0	0	1	1		18500	14	2	2		2		2		2		1		1		3	3	1	2	2	1	2	4	24	1	2	1	4	2
43	complete	1	3	1	1	0	0	1		21000	14	1	4		1		1		1		1		1		3	1	1	1	2	4	4	4	37	1	2	1	4	1
44	complete	1	11	1				1		5700	4	2	4		3	5	4	4	3	4	3	4	2		3	2	1	2	2	2	1	3	30	2	2	1	4	2
45	complete	1	7	2	0	0	1	1		7700	6	2	2		2		2		2		2		1		3	2	1	1	2	3	2	3	25	1	1	1	3	2
46	complete	1	4	1	0	0	1	1		8000	9	2	3		2		2		2		2		1		3	1	1	1	1	3	2	6	30	1	2	1	4	2
47	complete	1	1	1	0	0	1	1		9200	5	2	2		4	5	1		1		1		1		1		1	1	1	1	2	5	28	1	5	1	4	1
49	complete	1	6	4	0	0	1	2		1	1	2	3		1		1		1		1		1		3	2	1	1	2	2	2	1	18	1	5	1	4	1
50	complete	1	1	1	0	0	1	1		5100	3	2	2		2		3	4	3	4	3	4	2		3	3	5	1	2	3	4	5	60	2	2	1	1	1
51	complete	1	6	4	0	0	1	1		11000	5	1	4		4	1	4	1	4	1	4	1	4	1	4	1	2	5	1	4	2	4	40	1	2	2	1	1
52	complete	1	4	1	0	0	1	1		11500	6	2	3		2		2		1		1		1		1		1	1	2	2	3	4	50	2	2	1	4	2
53	complete	1	4	2	0	0	1	1		4500	3	2	2		2		3	2	3	2	2		1		3	1	1	1	2	3	2	3	30	2	4	1	4	1
54	complete	1	4	1	0	0	1	1		10800	5	1	3		3	3	3	3	3	3	3	3	1		3	2	2	2	1	2	2	5	35	1	3	2	1	1
55	complete	1	3	2	0	0	1	1		18000	6	1	4		2		2		2		3	2	1		3	1	2	2	1	2	2	4	35	1	3	2		2
56	complete	1	10	4	0	0	1	1		14000	12	2	3		2		2		2		2		2		2		1	2	2	3	2	2	30	2	2	1	4	2
57	complete	1	4	1	0	1	0	1		8000	6	2	3		3	3	3	3	2		3	3	1		4	2	1	1	1	2	3	5	35	1	3	1	4	2
58	complete	1	11	2				1		9500	6	2	3		3	3	3	3	3	3	2		1		4	2	1	2	1	1	2	4	25	1	3	1	4	1
59	complete	1	13	4				1		7200	3	2	2		1		1		1		1		1		3	1	1	1	2	4	5	2	30	1	3	1	4	1
60	complete	1	2	1	1	0	0	1		23500	18	2	2		1		1		1		1		1		2		1	1	2	2	3	4	45	2	2	1	4	1
61	complete	1	8	1	1	0	0	1		8100	6	1	2		1		1		2		3	3	1		3	1	1	1	2	2	2	3	33	1	4	1	1	2
62	complete	1	3	2	0	1	0	1		10500	7	2	2		1		1		2		2		1		4	2	1	2	2	2	2	3	40	2	2	1	4	1
63	complete	1	9	1	0	1	0	1		12500	8	2	4		3	3	2		2		3	3	1		3	2	1	1	1	2	2	6	45	1	4	1	4	1
64	complete	1	4	2	0	0	1	1		10000	9	2	2		1		3	1	3	1	2		1		3	2	1	1	2	4	5	3	20	1	1	1	3	2
65	complete	1	11	1				1		10500	10	2	4		1		2		2		3	2	2		3	1	1	1	1	2	2	5	35	1	3	1	4	1
66	complete	1	5	1	0	0	1	1		13500	8	2	4		3	3	2		2		2		1		3	3	1	1	2	3	2	5	40	2	2	1	1	1
67	complete	1	11	1				1		4600	6	1	1		3	3	2		2		3	3	1		3	2	1	2	1	2	2	5	26	2	3	1	4	1
68	complete	1	3	1	0	1	0	1		33000	23	1	4		1		1		1		1		1		1		1	2	1	3	2	6	50	1	2	1	4	2
69	complete	1	12	1				1		10500	5	2	4		1		3	2	1		3	3	1		3	2	2	1	2	1	1	3	36	1	4	1	4	2
70	complete	1	5	1	0	0	1	1		14000	8	2	4		2		3	3	2		3	3	1		3	3	1	2	1	3	3	6	45	1	4	1	4	2
71	complete	1	7	1	0	1	0	1		5000	4	2	2		3	3	3	3	2		3	3	1		2		1	1	1	4	3	5	45	1	4	1	4	1
72	complete	1	3	1	0	0	1	1		8000	6	2	3		2		3	3	3	2	2		1		3	2	1	2	1	2	2	5	30	1	2	1	4	1
73	complete	1	6	1	0	0	1	1		8500	5	2	2		2		2		2		3	3	1		2		1	1	1	3	2	5	32	1	2	1	4	1
74	complete	1	9	1	0	1	0	1		6600	4	2	3		1		1		2		1		1		2		1	1	2	4	5	6	40	2	2	1	4	2
75	complete	1	4	1	0	0	1	1		20000	11	1	3		3	5	3	3	3	2	1		1		2		1	1	2	4	2	4	35	2	3	2	1	2
76	complete	1	3	2	0	0	1	1		12000	9	2	3		2		3	3	2		3	3	1		1		1	2	2	3	2	3	32	1	3	1	4	2
77	complete	1	4	1	0	0	1	1		10500	8	2	2		2		2		2		3	2	1		3	2	1	2	1	2	1	5	40	1	3	2	1	1
78	complete	1	10	4	0	0	1	1		4000	4	2	4		1		1		2		1		1		3	2	1	3	2	3	2	1	40	2	3	1	4	2
79	complete	1	12	1				1		12000	9	2	3		1		3	2	2		2		1		3	2	1	2	1	2	3	6	40	2	3	1	4	2
80	complete	1	9	1	0	1	0	1		11300	5	1	4		2		4	3	3	1	4	1	1		1		1	2	1	1	1	5	45	1	4	1	4	1
81	complete	1	5	4	0	0	1	1		3500	2	2	4		2		2		2		2		1		3	2	1	1	1	3	3	5	40	1	2	1	4	1
82	complete	1	9	1	0	0	1	1		8500	5	2	3		1		2		2		2		1		2		1	2	1	4	5	6	30	1	3	1	4	1
83	complete	1	8	2	0	0	1	1		14500	7	2	2		3	2	2		2		3	1	1		2		1	2	2	2	3	4	34	2	2	1	4	2
84	complete	1	2	2	0	0	1	1		10000	6	2	2		2		2		2		2		1		3	3	1	1	2	1	4	4	15	2	3	1	4	1
85	complete	1	7	1	1	0	0	1		9500	5	2	2		3	3	2		3	2	3	2	2		3	1	1	1	1	2	3	6	30	1	3	1	5	1
86	complete	1	12	1				1		15000	10	2	2		2		3	3	2		2		1		3	3	1	1	1	4	4	6	45	2	3	1	4	1
87	complete	1	9	2	0	0	1	1		4800	3	2	4		2		2		2		1		1		2		1	1	2	4	4	3	30	1	3	1	4	2
88	complete	1	12	4				1		9000	5	2	2		2		3	2	2		3	2	1		2		1	1	2	1	2	1	32	2	4	1	4	2
89	complete	1	7	2	0	0	1	1		11500	9	2	2		3	3	2		2		3	2	1		3	2	1	1	2	3	3	5	30	2	2	1	5	1
90	complete	1	10	2	0	0	1	1		8700	3	2	3		1		2		1		1		1		2		1	1	2	2	5	4	40	1	4	1	4	1
91	complete	1	10	1	0	1	0	1		35000	20	2	2		3	2	3	2	4	2	3	2	2		3	2	2	3	2	2	2	4	25	2	4	1	4	1
92	complete	1	7	1	0	1	0	1		10213	7	2	2		3	3	4	2	2		3	3	2		3	4	1	1	1	3	4	6	60	1	4	2	5	1
93	complete	1	11	1				1		11500	9	2	3		2		2		2		3	2	1		3	3	5	2	2	4	3	4	35	2	2	1	4	2
94	complete	1	8	2	0	0	1	1		2100	13	2	1		2		3	2	3	2	2		2		4	1	1	1	1	2	2	5	10	1	1	1	4	2
95	complete	1	2	2	0	0	1	1		4600	4	2	2		1		3	3	3	2	2		1		3	1	1	2	1	2	2	4	25	1	3	1	4	1
96	complete	1	7	2	0	0	1	1		6500	4	2	2		1		2		1		1		1		3	2	1	1	2	2	2	3	36	2	2	1	4	2
97	complete	1	3	4	0	0	1	1		6000	5	2	2		2		1		2		2		1		3	3	2	1	2	3	3	2	30	2	2	1	4	1
98	complete	1	5	1	0	0	1	1		3100	2	1	1		1		1		1		1		1		1		1	3	1	1	2	2	24	1	3	1	4	1
99	complete	1	7	1	0	0	1	1		7700	8	2	2		3	2	3	2	3	1	2		1		3	1	1	2	1	2	2	6	30	1	2	1	1	2
100	complete	1	7	2	0	0	1	1		6800	6	2	4		3	3	2		2		2		1		3	3	1	2	1	2	2	5	35	1	2	1	4	1
101	complete	1	5	2	0	0	1	1		9400	5	1	3		1		1		1		1		1		3	2	1	2	2	3	3	4	40	1	3	1	4	2
102	complete	1	6	1	0	1	0	1		7600	4	2	4		3	2	3	2	3	2	2		2		1		1	1	1	3	4	6	30	2	3	2	1	1
103	complete	1	7	2	0	1	0	1		11000	8	2	2		2		2		2		2		1		3	2	2	2	2	2	2	2	36	2	2	1	4	2
104	complete	1	1	2	0	0	1	1		10800	8	2	2		2		2		2		1		2		3	2	1	2	2	1	1	3	35	2	1	1	4	1
105	complete	1	5	4	0	0	1	1		10000	5	2	4		1		2		1		1		1		2		1	2	2	3	3	4	36	2	4	1	4	2
106	complete	1	6	1	0	0	1	1		5000	3	1	1		1		1		3	3	3	2	1		4	2	2	2	1	3	4	5	35	1	3	1	4	1
107	complete	1	8	1	0	1	0	1		13000	7	1	3		1		1		1		1		1		3	3	1	1	1	3	3	6	50	1	2	1	1	1
108	complete	1	6	1	0	0	1	1		16000	7	2	2		2		2		2		2		2		1		1	1	1	2	4	5	45	2	3	2	4	2
109	complete	1	2	2	1	0	0	1		5000	4	2	2		1		1		1		1		1		3	2	1	2	1	3	2	5	40	2	2	1	4	1
110	complete	1	10	1	0	0	1	1		6000	4	1	3		1		3	3	2		1		1		3	3	1	1	2	2	3	3	40	2	4	1	4	2
111	complete	1	9	2	0	0	1	1		14500	5	2	4		2		2		2		2		2		3	2	1	1	2	3	4	4	36	2	4	1	4	2
112	complete	1	9	1	0	1	0	1		4400	5	2	4		2		3	2	2		3	2	1		4	1	1	2	1	1	1	5	30	1	3	1	4	2
113	complete	1	10	2	0	0	1	1		3899	3	2	4		2		2		2		2		1		3	2	1	2	2	4	4	4	30	2	2	1	4	2
114	complete	1	5	2	0	0	1	1		2400	3	2	2		2		3	4	3	3	2		1		3	3	1	2	2	3	2	2	20	2	4	2	1	2
115	complete	1	11	2				1		12000	8	2	4		1		2		2		1		1		1		1	1	2	2	2	2	25	1	3	2	1	1
116	complete	1	1	1	0	1	0	1		9500	9	2	4		1		1		2		2		1		3	2	1	1	1	1	3	6	40	1	3	2	5	2
117	complete	1	13	4				1		2000	4	2	4		3	3	3	3	3	3	3	2	2		4	2	1	2	1	2	2	5	30	1	3	1	4	2
118	complete	1	7	2	0	0	1	1		17000	13	2	2		2		2		2		2		2		3	2	1	2	2	2	2	3	20	1	4	1	4	1
119	complete	1	3	1	0	1	0	1		8200	8	1	1		1		1		1		1		1		1		1	1	2	2	2	4	28	2	2	1	4	1
120	complete	1	5	1	0	0	1	1		3800	3	2	2		2		1		2		1		1		2		1	1	2	1	2	3	30	2	3	1	4	2
121	complete	1	1	2	0	1	0	1		3400	2	2	2		3	3	3	3	2		2		1		4	2	2	2	1	3	3	5	40	1	2	1	1	2
122	complete	1	6	1	0	0	1	1		11500	5	2	2		2		3	3	2		3	3	1		4	1	1	2	1	2	3	6	35	1	4	1	4	1
123	complete	1	11	1				1		13500	8	2	3		1		1		1		1		1		2		1	1	1	3	3	5	45	2	2	1	4	1
124	complete	1	12	1				1		10400	6	2	4		3	2	3	2	3	2	3	2	1		3	3	1	1	1	1	2	5	30	1	3	1	4	2
125	complete	1	1	4	0	0	1	1		14000	7	1	4		1		1		2		2		2		4	3	1	1	2	2	1	4	40	2	3	2	4	1
126	complete	1	7	2	0	0	1	1		5000	3	2	2		2		2		2		2		2		3	3	2	1	2	2	2	4	30	2	2	1	4	1
127	complete	1	6	1	0	0	1	1		16000	8	2	3		2		2		2		2		1		3	2	1	2	1	3	2	6	50	1	3	2	1	2
128	complete	1	9	2	0	0	1	1		9000	5	2	2		1		1		1		1		1		1		1	1	2	2	2	3	30	1	4	1	4	2
129	complete	1	7	1	0	1	0	1		16000	10	2	2		1		3	2	1		3	2	1		4	2	1	2	1	2	2	5	30	1	4	1	4	1
130	complete	1	3	1	0	0	1	1		15000	12	2	4		2		2		2		2		1		3	1	1	2	1	3	3	5	36	2	3	1	4	2
131	complete	1	3	1	0	0	1	1		25500	24	2	4		2		3	1	2		3	3	1		4	1	1	1	1	3	3	6	40	2	3	1	4	2
132	complete	1	7	1	0	1	0	1		4600	3	2	2		2		2		2		2		1		3	4	1	2	1	3	2	5	30	1	3	1	1	1
133	complete	1	8	4	0	0	1	1		7700	5	2	2		3	2	3	2	3	2	2		1		3	2	2	2	2	3	2	3	30	2	4	1	4	1
134	complete	1	8	2	0	0	1	1		11500	7	2	2		2		3	2	3	1	3	2	1		3	1	1	1	2	1	2	2	30	2	2	2	1	1
135	complete	1	1	2	0	0	1	1		4000	3	2	2		2		2		3	2	2		2		2		1	2	2	4	3	5	30	2	2	2	3	2
136	complete	1	5	2	0	0	1	1		5000	5	2	2		2		3	3	3	2	2		2		3	1	1	2	2	3	2	4	25	2	2	1	1	2
137	complete	1	1	1	0	0	1	1		8000	5	2	2		3	3	3	3	3	3	3	2	2		4	1	1	1	2	2	2	4	35	2	2	1	4	1
138	complete	1	3	1	0	0	1	1		12600	8	1	3		3	2	3	2	3	2	3	3	1		3	1	1	3	1	1	1	6	35	1	4	1	4	1
139	complete	1	13	1				1		5300	4	2	2		2		2		2		2		2		3	3	1	1	1	2	2	4	25	2	2	1	4	2
140	complete	1	8	1	0	1	0	1		10600	6	2	3		3	4	3	4	3	4	2		1		3	4	1	1	1	3	2	6	40	2	2	1	1	1
141	complete	1	6	1	0	1	0	1		16000	7	2	4		2		1		1		3	2	1		2		1	1	1	2	2	4	40	2	3	2	4	1
142	complete	1	7	4	1	0	0	1		13000	5	2	2		3	1	4	1	4	1	4	1	3	1	4	1	1	1	1	2	2	4	35	1	2	1	5	1
143	complete	1	6	2	0	0	1	1		2900	3	1	3		2		2		2		2		1		3	3	1	1	2	2	3	2	20	2	2	1	4	2
144	complete	1	7	2	0	0	1	1		9000	7	2	2		2		2		2		2		1		3	3	1	2	2	1	2	3	40	2	2	1	4	2
145	complete	1	11	1				1		2000	3	1	1		3	2	3	2	3	1	3	2	2		4	1	1	3	1	2	3	6	25	1	2	1	4	1
146	complete	1	6	2	1	1	0	1		14700	8	2	2		2		2		2		2		2		3	2	2	2	2	2	2	2	40	1	2	1	5	2
147	complete	1	4	2	0	0	1	1		10600	6	2	4		1		4	1	1		1		1		3	2	2	3	2	1	2	3	30	1	2	2	1	1
148	complete	1	6	1	0	0	1	1		12000	6	2	3		3	4	3	4	3	4	3	5	2		3	4	1	1	1	3	2	5	36	1	2	1	4	2
149	complete	1	11	1				1		3100	3	1	1		1		1		1		1		1		2		1	1	1	2	2	5	30	1	4	1	4	2
150	complete	1	8	2	0	0	1	1		13000	5	2	2		3	3	2		3	3	1		2		3	3	2	2	1	1	1	4	25	1	3	2	4	1
151	complete	1	9	1	0	0	1	1		13100	7	2	3		4	2	4	2	3	2	3	2	1		4	1	1	2	2	2	5	6	45	1	4	1	3	2
152	complete	1	3	1	0	0	1	1		8100	5	1	3		2		2		3	2	3	2	1		2		1	1	1	3	4	5	30	1	3	1	4	2
153	complete	1	4	1	1	0	0	1		3500	3	1	1		2		3	3	3	3	3	2	1		3	3	1	3	1	2	2	5	35	1	3	1	4	1
154	complete	1	12	1				1		4000	4	2	2		1		1		3	3	3	3	1		3	2	1	1	2	2	2	3	24	2	3	1	4	2
155	complete	1	13	1				1		4550	3	2	1		1		3	3	1		3	2	1		3	1	1	1	1	3	2	4	26	1	3	1	4	1
156	complete	1	2	2	0	0	1	1		20000	14	2	2		2		3	3	3	3	2		2		3	2	1	1	2	1	1	3	30	2	2	1	1	1
157	complete	1	1	1	0	1	0	1		3666	3	2	4		1		2		1		1		1		2		1	1	2	3	3	4	30	2	2	1	4	1
158	complete	1	3	1	0	0	1	1		6000	5	1	1		1		2		2		1		1		3	2	1	1	1	2	2	6	35	1	2	1	4	2
159	complete	1	5	2	0	0	1	1		4500	3	2	4		3	2	3	2	3	3	2		1		4	2	1	1	1	3	2	6	40	1	4	2	1	1
160	complete	1	9	1	0	0	1	1		20000	12	2	4		2		3	3	2		2		1		3	2	1	1	2	2	3	4	34	2	2	1	1	2
161	complete	1	1	1	0	1	0	1		13000	6	2	3		2		2		2		2		1		3	3	1	2	1	2	3	6	40	1	2	1	4	1
162	complete	1	6	2	0	0	1	1		6000	4	1	1		2		2		2		2		2		2		1	2	2	1	1	2	24	2	5	1	4	1
164	complete	1	10	1	0	0	1	1		16250	13	2	4		2		3	3	3	3	2		1		4	2	1	2	2	1	2	4	50	2	3	1	4	2
165	complete	1	3	1	0	0	1	1		9600	4	2	2		2		2		2		2		1		3	2	1	1	2	1	2	5	30	2	2	1	4	2
166	complete	1	3	1	0	0	1	1		7100	7	1	3		2		3	4	3	4	3	4	1		3	3	1	2	2	4	2	3	35	2	2	1	4	1
167	complete	1	10	1	1	0	0	1		15000	9	2	2		2		2		2		3	2	3	2	3	1	1	2	2	2	2	4	40	2	2	1	4	1
168	complete	1	1	4	0	0	1	1		12000	9	2	2		2		2		2		1		1		2		1	1	2	3	4	2	30	2	2	1	4	2
170	complete	1	1	1	0	0	1	1		7000	4	2	4		2		3	4	1		3	4	1		3	3	1	1	2	3	5	4	40	2	3	1	4	1
171	complete	1	2	2	0	0	1	1		10000	6	2	4		3	3	4	1	4	1	3	1	3	3	4	1	1	1	2	3	1	5	16	1	3	1	4	2
172	complete	1	4	1	0	0	1	1		8400	6	2	2		2		2		2		3	3	1		3	3	2	2	2	2	2	3	15	2	3	1	4	2
173	complete	1	5	1	0	1	0	1		7900	5	2	2		1		1		1		1		1		1		1	2	1	2	3	5	50	1	2	1	1	2
174	complete	1	10	1	0	0	1	1		5575	6	1	1		1		1		1		2		1		3	3	2	2	2	1	2	4	25	1	4	1	4	1
175	complete	1	11	1				1		8300	9	2	3		1		1		1		1		1		1		1	1	2	1	1	3	30	1	2	1	1	1
176	complete	1	1	4	0	0	1	1		3500	4	2	4		3	3	3	3	3	3	3	3	2		4	3	1	1	2	1	1	4	15	1	1	1	5	2
177	complete	1	1	2	0	0	1	1		11500	5	2	2		2		3	3	3	3	2		2		3	2	1	2	1	2	3	4	30	1	1	1	4	1
178	complete	1	8	2	0	0	1	1		7500	4	1	2		2		2		3	2	3	2	1		3	2	1	1	2	4	4	3	32	2	3	1	4	2
179	complete	1	4	4	0	0	1	1		3000	2	2	4		1		1		2		2		1		2		1	1	2	2	2	1	30	1	3	1	4	1
180	complete	1	2	4	0	0	1	1		7000	6	2	3		2		3	3	3	4	3	4	3	4	3	5	3	3	2	4	5	5	32	2	5	1	4	2
181	complete	1	11	2				1		9500	4	2	1		2		3	2	1		1		1		4	2	1	1	1	2	4	6	35	1	3	1	4	2
182	complete	1	1	1	0	1	0	1		8500	5	2	4		3	2	4	1	3	1	2		1		4	1	1	2	1	3	2	4	40	1	3	1	4	1
183	complete	1	10	1	0	0	1	1		32000	10	2	4		2		2		3	2	2		1		2		1	1	2	2	2	5	20	1	3	1	4	2
184	complete	1	1	4	0	0	1	1		20000	12	2	3		1		1		1		1		1		1		1	1	2	3	2	2	12	2	2	1	4	1
185	complete	1	8	1	0	0	1	1		7200	3	2	4		3	4	3	4	3	4	2		1		4	3	1	1	1	2	2	5	30	1	3	1	4	1
186	complete	1	3	2	0	0	1	1		5500	6	2	2		2		3	2	2		2		1		4	1	1	1	2	2	2	3	30	2	3	1	4	2
188	complete	1	9	2	0	0	1	1		12000	10	2	2		1		2		2		2		1		4	4	1	1	1	1	1	5	30	1	3	2	5	1
189	complete	1	10	1	1	0	0	1		12000	9	2	4		2		1		1		2		1		3	2	1	1	1	4	2	6	40	1	3	1	3	2
190	complete	1	6	2	0	1	0	1		5700	2	2	3		3	3	3	3	4	2	1		2		4	2	1	1	1	3	2	5	30	2	2	1	4	2
191	complete	1	5	2	0	0	1	1		9000	5	2	3		3	2	4	1	3	1	4	2	2		3	1	1	2	2	2	2	4	40	1	4	1	4	1
192	complete	1	2	2	1	0	0	1		11000	5	1	3		3	3	3	3	2		2		1		3	3	1	1	1	3	3	5	40	1	2	1	4	1
194	complete	1	7	4	0	0	1	1		6000	3	2	2		3	3	3	3	3	3	3	3	3	3	3	3	1	1	2	2	2	1	36	2	5	2	1	1
195	complete	1	12	1				1		8000	4	2	4		3	3	3	3	2		3	3	1		4	2	1	1	1	2	3	5	35	2	3	2	1	1
196	complete	1	2	1	0	0	1	1		6500	4	2	4		1		3	2	2		3	2	1		2		2	2	1	2	3	4	33	2	3	1	4	1
197	complete	1	8	1	0	0	1	1		18000	12	2	2		2		3	4	2		2		1		3	3	2	2	1	3	2	6	25	1	2	1	4	1
198	complete	1	6	4	0	0	1	1		9000	6	2	2		3	3	3	3	3	3	3	2	3	3	3	2	1	2	2	2	2	1	30	1	5	2	1	1
199	complete	1	6	1	0	0	1	1		6000	3	1	1		2		2		2		3	1	2		3	1	1	2	1	3	3	5	35	1	2	1	4	1
200	complete	1	8	1	0	0	1	1		11000	3	2	2		3	2	2		2		2		1		3	2	1	1	1	1	2	6	30	2	3	2	1	2
201	complete	1	9	1	0	0	1	1		16500	9	2	3		1		1		1		2		1		3	2	1	2	1	1	3	5	30	1	1	1	4	1
202	complete	1	10	2	0	0	1	1		18000	12	2	2		3	3	3	2	3	2	4	2	1		3	2	5	1	2	2	3	4	35	1	4	1	4	1
204	complete	1	7	1	0	0	1	1		6500	4	2	4		2		2		3	3	2		2		3	2	1	1	2	3	2	3	25	1	2	1	5	2
205	complete	1	11	1				1		8800	8	2	2		2		2		3	2	2		1		4	2	1	2	1	2	4	5	40	1	1	1	4	2
206	complete	1	4	1	1	0	0	1		6000	4	2	2		2		3	2	4	1	1		3	1	4	1	1	1	1	4	4	4	36	2	3	1	4	2
207	complete	1	13	2				1		5500	3	1	2		1		2		3	2	1		2		3	2	1	1	2	3	3	4	34	2	2	1	4	2
208	complete	1	8	2	0	0	1	1		9000	5	2	4		3	3	3	2	2		3	2	2		3	2	2	2	2	2	2	3	30	2	2	1	4	2
209	complete	1	9	1	0	0	1	1		6700	5	1	1		2		3	2	3	1	2		2		3	1	1	3	1	2	2	6	35	1	4	1	4	1
210	complete	1	11	2				1		18000	10	2	4		1		2		2		1		1		1		1	2	1	2	2	5	35	1	2	1	4	1
211	complete	1	7	1	1	1	0	1		25000	25	2	2		2		3	4	2		2		1		2		1	1	1	4	2	5	34	2	2	1	5	1
214	complete	1	7	4	0	0	1	1		2000	10	2	2		2		2		2		2		2		3	5	1	2	1	2	2	4	20	1	4	2	1	2
215	complete	1	7	2	0	0	1	1		25000	20	2	2		4	2	3	2	3	2	3	2	1		4	1	2	2	2	1	2	3	24	1	2	1	4	1
216	complete	1	5	1	1	0	0	1		32000	20	2	4		1		2		2		2		1		3	2	1	1	1	2	2	6	35	1	4	1	4	1
217	complete	1	9	4	0	0	1	1		3600	4	2	3		1		3	2	3	2	3	2	2		3	1	1	2	2	2	2	2	45	2	3	1	4	2
218	complete	1	5	1	1	0	0	1		6600	3	2	4		3	4	3	4	4	4	1		1		4	3	1	2	1	2	3	6	40	1	1	1	1	1
219	complete	1	8	2	0	0	1	1		3600	3	1	3		1		2		2		1		1		2		1	1	2	3	4	3	35	1	3	2	4	2
220	complete	1	1	2	0	0	1	1		7500	7	2	4		1		1		1		1		1		2		1	1	2	1	2	3	30	2	2	1	5	2
221	complete	1	5	2	0	0	1	1		11500	4	2	3		1		1		2		2		1		2		1	1	2	2	2	4	35	1	2	1	1	2
222	complete	1	3	2	0	0	1	1		35000	18	1	3		2		2		2		2		1		4	1	1	1	2	2	2	5	50	1	2	1	4	1
223	complete	1	7	4	0	0	1	1		10000	8	2	2		2		3	4	3	3	2		1		3	3	1	1	1	3	3	5	36	1	2	1	4	2
224	complete	1	5	1	0	0	1	1		6700	3	2	2		1		1		1		2		1		3	2	1	1	1	1	5	6	36	1	4	2	1	1
225	complete	1	11	1				1		7000	7	2	4		2		3	1	3	1	2		2		3	1	1	1	2	2	3	3	30	1	4	1	4	1
226	complete	1	1	1	1	0	0	1		13000	5	2	4		3	3	3	1	3	1	3	2	2		4	1	2	1	2	2	3	4	40	2	3	1	3	2
227	complete	1	10	1	0	0	1	1		17000	10	2	2		1		1		2		2		1		3	2	1	1	1	2	2	5	50	1	2	1	4	1
228	complete	1	7	2	0	0	1	1		18000	18	2	4		2		3	2	2		2		1		3	2	1	2	1	2	2	5	35	1	2	1	1	2
229	complete	1	3	1	0	0	1	1		6500	3	2	3		2		2		2		2		1		3	3	1	1	2	4	2	5	30	2	3	2	4	2
230	complete	1	11	1				1		3000	6	1	1		2		2		2		2		1		3	3	1	3	2	1	1	3	23	2	2	1	4	2
231	complete	1	12	1				1		5200	5	1	3		1		1		1		1		1		1		1	3	1	1	1	5	30	1	2	1	4	1
232	complete	1	6	4	0	0	1	1		5500	5	2	2		1		2		1		1		1		3	2	1	2	2	3	2	1	12	2	4	1	4	2
233	complete	1	9	1	0	0	1	1		9500	7	2	4		2		3	3	2		3	2	1		3	3	1	2	2	2	2	3	44	2	4	1	4	1
234	complete	1	8	1	0	0	1	1		13400	9	2	3		3	2	3	2	2		3	2	1		3	2	1	2	2	2	2	4	36	1	4	1	4	1
235	complete	1	2	2	0	0	1	1		9600	8	2	4		1		2		1		2		1		3	2	1	1	2	4	5	4	36	2	2	1	4	1
236	complete	1	5	1	0	1	0	1		8500	8	2	2		1		3	2	2		3	2	1		4	1	2	1	1	1	1	5	8	1	2	1	1	2
237	complete	1	13	1				1		11000	6	2	2		3	2	3	2	3	2	3	2	3	1	4	1	3	4	1	2	1	5	28	1	2	1	4	1
238	complete	1	8	1	0	0	1	1		6200	3	2	2		2		2		2		2		1		2		1	1	1	2	2	6	38	2	4	1	5	2
239	complete	1	2	1	0	0	1	1		13000	8	2	2		1		3	2	2		2		1		2		1	1	2	3	3	4	45	2	2	1	4	2
240	complete	1	4	1	1	0	0	1		3000	3	2	1		1		1		2		1		1		2		1	1	1	2	1	5	32	1	4	1	1	1
241	complete	1	10	2	0	0	1	1		4600	3	2	4		1		2		2		2		1		3	2	1	1	1	3	5	5	40	2	4	1	4	2
242	complete	1	9	1	0	0	1	1		14000	9	2	4		1		3	3	1		2		1		3	2	1	2	1	3	2	5	28	1	2	1	4	2
243	complete	1	3	1	0	1	0	1		5000	3	1	1		2		3	4	1		3	3	1		3	3	1	2	1	3	4	4	37	1	3	1	4	1
244	complete	1	7	2	0	0	1	1		18000	12	2	2		1		2		1		2		1		3	2	2	2	2	2	2	4	30	2	1	1	4	2
245	complete	1	5	1	0	0	1	1		9500	7	2	4		1		1		1		2		1		3	5	1	1	1	2	5	4	50	1	4	1	4	1
246	complete	1	12	1				1		3100	2	2	1		1		1		3	4	3	4	1		3	2	1	3	1	2	2	5	36	2	2	2	1	2
247	complete	1	12	1				1		14000	12	2	3		2		3	4	2		2		1		4	5	1	2	2	2	2	2	35	2	1	1	4	2
248	complete	1	3	1	0	0	1	1		19500	11	2	2		2		3	2	3	2	3	3	2		3	1	1	2	2	3	2	5	30	2	2	1	4	2
249	complete	1	9	2	0	0	1	1		13000	9	2	3		2		3	2	2		2		1		4	2	1	2	2	2	2	4	40	2	4	1	4	2
250	complete	1	9	1	0	0	1	1		15600	13	1	3		2		3	1	2		3	1	1		4	1	1	2	2	2	2	5	25	2	2	1	4	2
251	complete	1	7	4	1	0	0	1		10000	5	2	2		3	2	3	3	3	1	3	3	3	3	3	2	1	2	2	2	3	2	40	2	4	1	4	1
252	complete	1	1	1	0	0	1	1		9000	5	2	3		2		2		2		1		1		3	2	1	2	1	2	3	5	32	1	2	1	4	1
253	complete	1	13	1				1		11000	6	2	2		3	1	3	2	3	2	4	1	3	1	3	1	1	1	1	2	3	5	40	2	2	1	4	1
255	complete	1	9	1	0	1	0	1		10520	10	1	1		2		2		2		2		1		2		1	2	1	2	2	5	28	1	4	1	4	2
256	complete	1	5	1	0	1	0	1		18000	10	2	2		2		3	2	3	2	2		1		3	2	1	2	1	2	2	6	40	1	3	1	1	2
257	complete	1	6	1	0	0	1	1		7300	7	2	2		3	2	3	3	3	3	3	3	2		3	1	1	2	2	1	5	4	50	1	4	1	4	2
258	complete	1	6	1	0	0	1	1		12000	6	2	4		2		2		3	2	2		1		3	2	1	1	2	3	2	3	35	1	4	1	4	2
259	complete	1	8	1	0	1	0	1		11500	8	2	3		2		3	2	3	1	2		1		3	1	1	1	1	2	2	6	40	1	3	1	4	2
260	complete	1	3	2	0	0	1	1		7500	5	1	4		3	5	3	3	2		1		1		4	1	1	1	2	2	3	3	32	2	1	1	4	2
261	complete	1	13	4				1		4000	3	2	1		3	4	4	3	4	2	2		1		3	3	1	1	2	4	2	6	35	1	2	1	4	2
262	complete	1	11	1				1		9800	9	2	4		3	3	3	4	3	4	3	5	2		4	2	1	1	1	2	3	5	28	1	2	1	4	2
263	complete	1	9	1	0	0	1	1		5350	4	2	3		1		1		1		1		1		4	1	1	2	2	1	3	4	33	2	2	1	4	2
264	complete	1	8	1	1	0	0	1		40000	24	2	4		3	2	3	2	3	2	2		1		3	2	1	1	2	4	2	1	20	2	2	1	1	2
265	complete	1	11	1				1		580	2	1	1		2		2		1		1		1		2		2	3	1	1	2	6	16	1	4	1	4	1
266	complete	1	10	1	0	1	0	1		8700	6	2	3		3	3	2		2		3	1	1		4	1	1	1	2	4	4	2	32	2	2	1	4	1
267	complete	1	1	1	0	0	1	1		11500	8	1	1		2		4	1	2		3	1	1		3	1	2	3	2	2	2	3	30	2	1	1	4	1
268	complete	1	5	2	0	0	1	1		10000	7	2	2		4	4	4	4	4	2	4	2	2		4	2	1	1	1	3	5	4	40	1	3	1	4	2
269	complete	1	10	2	1	0	0	1		21000	40	1	4		1		3	2	2		2		1		3	2	1	1	1	4	4	5	32	1	2	1	4	2
270	complete	1	13	1				1		13300	8	2	2		3	3	1		3	3	3	2	1		2		2	1	1	2	2	6	40	1	3	1	4	1
271	complete	1	7	1	0	0	1	1		1500	1	2	2		1		2		2		2		1		3	3	1	2	1	2	2	5	4	1	3	2	4	2
272	complete	1	3	1	0	0	1	1		11600	6	2	2		3	3	3	4	2		3	4	1		3	2	1	1	1	4	2	6	36	1	4	1	4	2
273	complete	1	8	2	0	0	1	1		3800	2	2	4		3	2	2		2		2		2		4	1	1	1	2	3	5	2	45	2	2	1	4	2
274	complete	1	7	4	0	0	1	1		8000	6	1	2		2		2		2		2		1		2		1	1	2	2	2	1	35	1	2	1	1	2
275	complete	1	6	2	0	0	1	1		22500	6	1	3		3	1	3	2	3	2	2		2		3	1	2	1	1	3	5	5	60	2	1	1	4	1
276	complete	1	10	2	0	0	1	1		14000	11	2	3		2		3	2	2		2		1		3	1	1	1	2	2	2	4	35	1	1	1	4	2
277	complete	1	2	1	0	0	1	1		7500	6	1	3		1		4	2	3	3	3	2	1		3	2	1	2	1	3	3	5	40	1	3	1	4	2
278	complete	1	4	1	0	0	1	1		14000	14	2	4		3	1	3	1	3	2	2		1		3	1	1	1	2	3	3	4	30	2	4	1	5	1
279	complete	1	5	1	0	0	1	1		9000	5	2	3		2		2		2		2		1		3	2	1	2	1	1	1	6	35	1	3	1	4	1
280	complete	1	10	2	0	0	1	1		7000	5	2	2		2		3	2	2		2		1		3	1	1	2	2	3	2	1	15	2	2	1	4	1
281	complete	1	11	4				1		7000	4	2	3		2		3	4	2		3	4	3	4	4	4	1	1	2	2	1	4	30	2	2	1	4	1
282	complete	1	8	1	0	0	1	1		3700	3	1	3		3	3	3	3	3	2	3	2	2		3	2	1	2	2	4	3	4	35	2	3	1	1	2
283	complete	1	11	1				1		7000	3	2	2		2		3	3	2		3	3	1		4	2	1	2	1	2	2	6	30	1	2	1	2	2
285	complete	1	9	1	0	1	0	1		10500	8	2	2		2		3	3	2		2		1		3	2	1	2	2	2	3	4	35	2	3	1	4	2
287	complete	1	5	4	0	0	1	1		6000	4	2	3		3	4	3	3	2		2		1		4	2	1	1	2	3	3	2	40	2	3	1	4	1
288	complete	1	1	2	0	0	1	1		7000	5	2	3		2		3	3	3	2	2		2		3	2	1	2	1	2	2	4	30	1	1	1	4	2
289	complete	1	10	1	0	0	1	1		6500	4	1	1		2		3	3	2		3	2	1		4	1	1	1	2	2	3	4	50	2	3	1	4	2
290	complete	1	5	1	0	0	1	1		12700	7	2	3		2		2		2		2		1		2		1	2	2	1	2	4	36	2	3	1	4	2
291	complete	1	5	1	0	0	1	1		5600	6	1	1		3	3	3	4	3	5	3	4	4	5	4	4	1	1	1	2	2	5	40	1	2	1	4	1
292	complete	1	10	1	0	0	1	1		6700	6	2	4		3	2	3	2	2		2		3	2	4	1	2	1	2	2	3	6	20	1	4	1	4	1
293	complete	1	8	1	0	0	1	1		11500	7	2	4		2		3	3	2		3	2	1		3	2	1	2	2	3	2	3	40	1	4	1	1	2
294	complete	1	3	1	0	0	1	1		4000	4	2	2		2		3	2	3	1	2		1		4	1	1	2	1	2	2	3	18	2	3	1	4	1
295	complete	1	11	4				1		10400	8	2	3		3	3	3	3	3	3	4	2	1		4	1	1	2	2	2	2	2	26	1	4	1	4	1
296	complete	1	9	4	0	0	1	1		9000	5	2	2		3	3	3	4	2		1		1		2		1	1	2	2	4	3	16	2	2	1	1	2
297	complete	1	13	1				1		5100	4	2	1		2		3	2	2		3	3	1		3	3	1	2	2	2	2	5	30	1	2	1	4	2
298	complete	1	7	1	0	1	0	1		26000	12	2	2		3	2	3	2	3	2	2		2		3	2	1	1	2	2	2	3	34	2	3	1	4	2
299	complete	1	5	2	0	0	1	1		3800	4	2	4		2		2		2		2		2		2		1	2	2	4	5	5	40	2	2	1	1	2
300	complete	1	3	1	0	0	1	1		5200	5	2	4		3	3	2		3	3	2		2		3	2	1	1	2	2	2	6	20	2	2	1	3	1
301	complete	1	3	1	0	0	1	1		4600	3	2	2		2		2		3	2	2		1		3	1	1	1	2	2	3	4	35	2	3	1	4	1
302	complete	1	10	1	0	0	1	1		2413	2	2	3		1		4	2	1		3	2	1		3	1	2	2	1	2	2	6	40	1	3	1	4	2
303	complete	1	1	1	0	0	1	1		10000	6	2	2		1		3	3	2		1		1		4	2	1	3	1	1	1	2	28	2	3	2	1	1
304	complete	1	10	1	0	0	1	1		4500	4	2	2		2		3	2	2		3	2	1		3	1	1	1	1	4	4	5	30	1	3	1	4	1
305	complete	1	5	1	0	0	1	1		6700	3	2	2		3	2	3	2	2		2		1		3	2	1	1	1	3	1	5	50	1	4	2	1	2
306	complete	1	3	1	0	1	0	1		11000	6	2	3		2		3	2	2		3	2	1		4	1	1	1	1	2	3	6	50	1	2	1	4	2
307	complete	1	8	1	0	0	1	1		7500	7	2	2		2		2		2		1		1		3	2	2	1	2	2	2	3	30	2	2	1	4	1
308	complete	1	9	4	0	0	1	1		10000	6	2	2		2		3	2	1		1		1		2		1	2	2	3	2	1	25	2	2	1	1	2
309	complete	1	13	1				1		3700	3	2	4		2		2		2		2		1		3	1	1	2	1	2	3	5	50	1	4	1	4	2
310	complete	1	6	2	1	0	0	1		18000	10	1	3		2		1		1		1		1		2		5	5	1	2	2	6	35	1	2	2	1	2
311	complete	1	9	4	0	0	1	1		14000	6	2	4		2		1		1		2		1		3	2	1	2	2	3	3	3	30	2	4	1	4	2
312	complete	1	11	1				1		10400	7	2	4		3	3	3	3	2		2		2		2		1	1	2	2	2	3	35	2	2	1	4	2
313	complete	1	7	4	0	0	1	1		4200	3	2	2		3	2	3	2	4	1	3	3	3	3	3	3	1	1	2	1	1	1	25	2	4	2	1	1
314	complete	1	12	1				1		7600	4	2	3		3	4	3	4	3	4	3	2	1		4	1	1	1	2	2	2	2	20	1	4	1	4	1
315	complete	1	2	2	0	0	1	1		11000	7	2	3		3	3	3	3	3	3	3	2	2		4	2	4	3	1	2	2	5	35	2	2	1	1	2
316	complete	1	1	1	0	1	0	1		14000	11	2	3		2		3	2	2		3	1	1		3	2	2	2	1	2	3	6	35	1	2	1	4	2
317	complete	1	1	1	0	0	1	1		6800	5	2	2		2		3	3	2		3	3	1		3	3	1	1	1	1	2	5	30	1	3	1	4	1
318	complete	1	10	2	1	0	0	1		12000	8	2	3		2		2		2		2		1		1		5	5	2	4	4	5	36	2	2	1	4	1
319	complete	1	11	1				1		5000	4	2	1		2		2		3	2	3	2	3	3	4	1	2	2	2	2	2	4	30	1	3	1	4	1
320	complete	1	10	2	0	0	1	1		10500	5	2	2		2		3	3	2		3	1	2		3	2	1	2	1	1	1	4	34	2	2	1	4	2
321	complete	1	4	1	0	0	1	1		16000	10	2	2		2		2		3	5	1		1		3	3	1	1	1	4	4	6	70	1	2	2	1	1
322	complete	1	3	1	0	0	1	1		8300	5	2	4		2		2		3	2	4	2	1		4	1	1	1	2	4	5	4	40	2	2	1	4	1
323	complete	1	12	1				1		7500	5	2	4		2		3	2	2		2		1		4	2	2	2	2	2	2	2	35	1	4	1	4	2
324	complete	1	10	1	0	0	1	1		6300	5	1	3		2		3	3	2		2		2		3	2	2	2	2	2	2	4	30	2	3	1	4	1
325	complete	1	13	1				1		5000	4	2	3		2		2		2		1		1		3	2	1	1	1	3	5	5	30	1	2	1	4	2
326	complete	1	7	2	0	0	1	1		11000	12	2	2		4	3	4	2	3	2	2		2		4	2	2	2	2	2	3	4	30	2	2	1	3	2
327	complete	1	1	2	0	0	1	1		17500	10	2	4		1		2		1		1		1		3	2	1	1	1	3	3	6	40	1	2	1	1	2
328	complete	1	8	4	0	0	1	1		7000	4	2	2		2		2		2		2		1		3	1	2	1	1	1	1	5	30	1	5	1	4	1
329	complete	1	3	1	0	0	1	1		12000	9	2	4		1		1		1		1		1		4	1	1	1	2	4	4	5	35	1	1	1	1	2
330	complete	1	12	2				1		10200	7	2	4		1		1		1		1		1		2		1	2	2	2	2	2	32	2	3	1	4	2
331	complete	1	11	1				1		6000	4	2	2		3	3	3	3	3	3	3	3	3	3	4	1	2	2	2	2	3	4	35	2	4	2	4	1
332	complete	1	6	4	0	0	1	1		35000	12	2	2		3	2	2		3	2	3	2	1		3	2	1	1	2	3	2	2	40	2	4	2	4	1
333	complete	1	11	1				1		7600	5	2	4		3	5	4	4	3	4	3	4	1		4	3	1	2	1	2	2	5	40	1	2	1	4	1
334	complete	1	7	1	0	0	1	1		5555	3	2	2		2		2		2		2		2		3	1	1	1	1	4	5	5	38	1	4	1	1	2
335	complete	1	1	4	0	0	1	1		8000	5	1	4		2		2		2		2		1		3	2	1	1	1	2	2	4	25	1	3	1	5	2
336	complete	1	10	1	0	0	1	1		11500	11	2	3		2		2		3	4	2		1		3	3	1	2	2	4	3	5	35	2	2	1	1	2
337	complete	1	9	2	0	0	1	1		14000	8	2	4		3	3	3	3	3	3	2		2		3	3	1	1	1	2	2	5	30	2	2	1	4	1
338	complete	1	2	1	0	0	1	1		10300	5	2	3		3	2	3	2	3	2	3	2	1		2		1	1	1	3	4	5	40	1	4	1	4	1
339	complete	1	10	1	0	0	1	1		10260	7	2	3		1		1		1		2		1		3	2	1	1	2	3	3	5	28	2	4	1	4	1
340	complete	1	8	1	0	1	0	1		10000	4	2	2		1		3	3	2		2		1		4	3	1	1	2	4	4	4	50	1	3	1	4	2
341	complete	1	2	1	0	0	1	1		9400	7	1	3		3	2	3	2	3	1	3	2	1		3	1	1	1	2	1	2	6	65	1	2	1	1	2
342	complete	1	13	4				1		1600	2	2	2		1		1		1		1		1		3	1	1	1	1	1	2	5	0	1	2	1	4	2
343	complete	1	13	1				1		4700	2	2	1		3	4	2		2		1		2		3	2	1	1	1	1	1	5	40	1	4	2	4	2
345	complete	1	10	1	0	0	1	1		10700	6	2	2		1		2		2		2		1		3	2	1	1	1	4	3	5	35	1	4	1	4	1
346	complete	1	4	1	0	0	1	1		11000	6	2	2		2		2		3	3	2		1		3	1	1	1	1	1	1	6	36	2	3	1	4	2
347	complete	1	3	2	0	0	1	1		6000	5	1	1		2		2		2		2		1		3	2	1	2	1	2	2	5	40	1	2	1	4	1
348	complete	1	7	4	0	0	1	1		12000	11	2	4		4	1	2		2		2		2		4	1	1	1	1	3	3	5	32	1	2	2	1	1
350	complete	1	5	4	0	0	1	1		5000	4	2	4		1		4	2	1		2		1		3	2	1	2	2	2	2	2	30	1	4	1	4	1
351	complete	1	9	2	0	0	1	1		8000	4	2	2		2		2		2		1		2		2		1	1	1	1	1	5	20	1	4	1	4	2
352	complete	1	11	1				1		5500	4	2	2		1		2		2		2		1		2		1	2	1	3	4	5	40	1	2	1	5	1
353	complete	1	7	1	0	0	1	1		8000	1	2	2		3	2	1		4	2	3	2	1		3	1	1	1	1	1	1	6	15	1	5	2	4	1
354	complete	1	5	1	0	0	1	1		6200	5	1	1		2		2		2		2		1		4	1	1	1	2	2	3	5	30	1	2	2	1	2
355	complete	1	5	4	0	0	1	1		6000	4	1	1		2		3	2	3	2	3	2	1		3	1	1	2	2	3	3	3	30	2	1	1	4	2
356	complete	1	6	2	0	0	1	1		14000	11	1	3		2		3	3	3	2	2		1		3	1	1	2	2	3	3	2	30	2	2	1	4	2
357	complete	1	5	1	0	0	1	1		4400	3	2	4		2		2		2		2		1		3	2	1	1	2	3	3	4	54	1	4	1	4	1
358	complete	1	4	2	0	0	1	1		42000	18	2	4		2		2		3	4	3	4	2		3	4	1	2	2	3	3	3	40	2	2	1	1	2
359	complete	1	8	4	1	0	0	1		15000	6	2	4		3	4	3	4	3	3	4	4	2		4	3	1	1	2	2	4	3	35	1	2	1	1	1
360	complete	1	7	4	0	0	1	1		3000	2	2	2		3	4	4	1	2		2		1		4	1	1	1	2	3	2	1	12	2	2	1	5	2
361	complete	1	12	1				1		12500	8	2	3		2		2		3	1	3	1	1		3	1	1	1	1	1	2	6	27	1	4	1	1	1
362	complete	1	4	1	0	0	1	1		6500	3	1	1		2		3	3	2		3	2	1		4	1	1	1	1	3	3	5	40	1	3	1	4	2
363	complete	1	11	1				1		2300	1	2	2		2		2		3	2	3	2	1		4	1	1	2	1	3	3	6	30	1	4	1	4	1
364	complete	1	9	1	1	0	0	1		11500	6	1	3		3	3	3	3	3	3	3	3	2		3	2	1	2	1	1	2	5	44	1	2	1	4	2
365	complete	1	10	1	0	0	1	1		3000	5	1	1		2		3	2	2		2		1		4	1	1	1	2	2	2	4	25	2	4	1	4	2
366	complete	1	13	2				1		12500	8	2	4		1		2		2		1		1		3	2	1	1	2	2	3	3	30	2	2	1	4	1
367	complete	1	1	1	1	0	0	1		6500	3	2	2		3	1	3	1	3	1	2		2		2		3	3	1	2	3	6	30	1	3	1	1	1
368	complete	1	3	4	0	0	1	1		44000	30	2	2		2		3	3	2		3	3	1		3	2	1	2	2	3	2	3	30	2	2	1	4	2
369	complete	1	10	1	0	0	1	1		8000	6	2	3		3	3	3	3	3	3	3	3	1		4	1	1	3	1	2	3	6	35	1	4	1	4	2
370	complete	1	9	2	0	0	1	1		14500	7	2	4		2		2		3	2	3	2	1		3	1	1	2	2	2	2	3	26	2	2	1	1	2
371	complete	1	7	1	0	0	1	1		13000	11	2	2		1		1		1		3	1	1		1		2	2	1	2	2	5	30	2	4	1	4	1
372	complete	1	5	1	0	0	1	1		10000	12	2	2		3	4	2		3	2	2		2		3	3	1	2	2	1	2	5	35	1	4	1	4	1
373	complete	1	3	2	0	1	0	1		14000	10	2	2		3	2	3	2	4	1	2		4	5	4	1	1	1	1	3	3	5	45	1	2	1	4	2
374	complete	1	3	2	0	0	1	1		5000	5	2	2		2		2		2		2		1		2		1	2	2	3	3	2	35	2	2	1	4	1
375	complete	1	4	1	0	0	1	1		8300	7	2	3		3	4	4	2	3	3	2		2		4	1	1	2	1	2	1	5	30	1	2	1	1	1
376	complete	1	1	2	0	0	1	1		17500	12	2	4		2		2		2		2		1		2		1	1	2	2	2	3	35	2	2	1	4	2
377	complete	1	9	1	0	0	1	1		18500	12	2	3		2		3	3	2		3	2	1		3	2	1	1	2	3	2	5	42	2	3	1	4	1
378	complete	1	5	1	0	0	1	1		11000	5	2	4		2		2		2		2		2		3	2	1	1	2	2	2	4	36	2	3	1	1	2
379	complete	1	6	1	1	0	0	1		25000	15	2	2		3	5	3	5	2		3	5	1		4	4	1	1	1	2	1	6	50	1	1	1	1	1
380	complete	1	10	2	1	0	0	1		11500	5	1	4		2		2		1		1		1		2		1	1	2	3	3	5	45	1	2	1	1	1
381	complete	1	1	1	0	0	1	1		8500	6	2	2		3	2	3	3	2		1		1		2		1	2	1	2	3	5	30	1	4	1	4	1
382	complete	1	8	1	0	0	1	1		13500	8	2	4		3	2	3	2	3	3	3	4	2		3	2	1	3	2	1	1	4	36	1	3	1	1	1
383	complete	1	9	4	0	0	1	1		11000	6	1	3		2		3	1	2		2		2		4	1	2	2	2	2	2	2	30	2	4	1	4	2
384	complete	1	7	1	0	0	1	1		28000	20	2	2		3	3	3	3	3	2	3	2	2		3	2	1	1	1	3	2	6	30	1	3	1	1	2
385	complete	1	5	2	0	0	1	1		13000	9	2	4		2		3	2	2		3	2	3	4	4	1	1	1	2	4	2	4	32	2	2	1	1	2
387	complete	1	10	2	0	0	1	1		7500	7	2	4		3	2	3	2	3	2	3	2	2		3	2	1	2	2	2	2	2	35	2	2	1	4	1
388	complete	1	8	1	0	1	0	1		12500	9	2	4		1		3	3	4	2	3	2	1		4	2	1	1	2	1	2	5	30	1	3	1	4	2
389	complete	1	12	1				1		4100	2	2	2		3	5	3	5	3	5	2		1		3	3	1	1	1	4	2	5	30	1	2	1	4	2
390	complete	1	4	1	0	0	1	1		8400	6	1	3		2		3	2	3	2	2		2		3	2	2	1	1	3	2	5	33	1	3	2	1	2
391	complete	1	1	1	1	0	0	1		10200	9	2	2		3	3	3	3	3	3	4	3	1		3	2	1	1	1	3	2	6	38	1	2	1	4	1
392	complete	1	8	4	0	0	1	1		5000	3	2	3		2		2		3	2	3	2	2		2		2	1	2	2	2	2	30	2	4	1	1	2
393	complete	1	11	1				1		8900	7	2	3		3	4	2		2		3	3	2		4	1	1	2	1	2	3	6	30	1	3	1	4	2
394	complete	1	10	1	0	0	1	1		15000	12	2	2		2		3	4	2		3	2	1		2		1	2	2	2	2	4	33	1	2	1	4	2
395	complete	1	10	1	0	0	1	1		10716	3	2	2		2		3	2	2		3	2	1		3	1	1	1	1	3	2	5	31	1	4	1	4	1
396	complete	1	11	1				1		4000	3	2	3		1		3	2	2		2		1		4	1	1	2	1	2	3	5	25	1	2	1	1	1
397	complete	1	11	1				1		9000	4	2	3		2		2		3	2	3	2	2		4	1	1	1	1	3	2	5	32	1	2	1	4	1
398	complete	1	7	1	1	0	0	1		14000	9	2	2		2		2		3	3	3	1	1		3	1	1	2	1	4	4	5	36	1	2	1	1	2
399	complete	1	5	1	0	0	1	1		9500	5	2	2		1		1		1		1		1		2		1	1	2	3	2	3	40	2	4	1	4	1
401	complete	1	6	4	0	0	1	1		2000	12	2	3		3	2	3	2	3	2	3	2	2		3	1	1	2	2	2	2	2	10	2	4	1	4	1
402	complete	1	12	1				1		12200	5	2	2		2		3	3	2		3	2	1		3	2	1	2	1	2	2	5	40	1	3	1	4	1
403	complete	1	8	1	0	0	1	1		8650	3	2	4		1		3	2	2		1		1		1		1	1	1	2	3	6	25	1	2	1	4	1
404	complete	1	6	2	0	0	1	1		9000	6	2	2		2		3	3	2		2		1		3	3	1	2	2	3	4	3	14	2	3	2	4	2
405	complete	1	4	2	0	0	1	1		23000	13	2	2		2		2		2		2		1		2		1	3	2	2	2	3	40	2	2	1	1	2
406	complete	1	8	2	0	0	1	1		3000	4	1	3		1		3	1	3	2	2		1		3	1	1	2	2	2	2	4	25	2	2	1	4	2
407	complete	1	3	4	0	0	1	1		4700	4	2	2		1		1		2		2		2		3	4	1	1	2	1	1	6	35	1	5	1	1	2
408	complete	1	12	1				1		11000	7	2	4		3	3	3	3	3	3	3	3	1		4	2	1	1	2	4	5	4	30	2	2	1	4	1
409	complete	1	5	4	0	0	1	1		4500	3	2	2		1		2		1		1		1		1		4	3	2	2	2	2	24	2	2	1	5	2
410	complete	1	1	1	0	0	1	1		12750	8	2	3		1		2		1		1		1		4	2	1	2	1	2	2	5	35	1	3	1	4	2
411	complete	1	4	1	0	1	0	1		14500	7	2	2		2		3	3	2		2		1		3	2	1	1	1	2	3	6	50	1	2	1	1	2
413	complete	1	1	2	0	0	1	1		4400	3	2	4		2		3	3	3	3	3	3	2		4	2	1	2	2	1	2	3	25	1	4	1	4	2
414	complete	1	8	4	0	0	1	1		12000	6	2	4		1		3	3	2		1		1		3	3	1	2	2	2	2	2	16	2	4	1	4	2
415	complete	1	3	2	0	0	1	1		12000	9	2	4		1		1		1		1		1		2		1	1	2	2	2	3	40	2	2	1	4	1
416	complete	1	7	4	0	0	1	1		6000	2	2	4		2		2		2		1		1		3	2	1	1	2	1	2	3	30	2	1	1	2	2
417	complete	1	1	1	0	0	1	1		12200	8	1	2		2		2		2		1		1		3	2	2	2	1	1	2	4	35	1	1	1	4	1
418	complete	1	10	1	0	0	1	1		6100	5	1	3		1		2		2		1		1		3	2	1	2	1	1	2	6	25	1	3	1	4	1
419	complete	1	10	1	0	0	1	1		13058	8	2	3		2		2		2		2		1		3	2	1	2	1	3	2	5	30	1	2	1	4	1
420	complete	1	3	2	0	0	1	1		16000	11	2	4		2		2		2		2		1		2		1	2	1	2	2	4	30	2	2	1	1	2
421	complete	1	4	1	0	0	1	1		14000	5	2	3		3	3	3	2	3	2	3	3	1		3	2	1	1	1	3	2	2	35	1	2	1	4	2
422	complete	1	3	1	0	1	0	1		6500	3	2	2		3	3	3	2	3	2	3	4	2		3	1	1	2	1	2	3	5	30	1	3	1	4	2
423	complete	1	6	1	1	1	0	1		7100	6	1	3		3	3	3	2	3	2	2		2		3	2	2	2	1	2	1	4	30	1	2	1	2	2
424	complete	1	7	2	0	1	0	1		8000	6	2	2		2		2		2		1		1		4	1	1	1	2	2	3	5	30	2	4	1	5	1
425	complete	1	6	2	0	0	1	1		10000	5	1	3		1		1		1		1		1		1		1	1	2	4	4	4	36	2	3	1	4	2
426	complete	1	7	1	0	1	0	1		5500	3	2	4		2		2		2		2		2		2		2	2	1	2	2	2	30	1	3	1	1	2
427	complete	1	1	2	0	0	1	1		9000	4	2	2		1		1		1		1		1		1		1	1	2	3	2	4	30	2	2	1	1	1
428	complete	1	9	2	0	0	1	1		6800	3	2	4		3	4	2		3	2	1		1		4	1	5	5	1	1	1	6	36	1	1	1	1	2
429	complete	1	3	2	0	0	1	1		8500	8	2	4		2		3	2	3	2	3	2	1		3	2	1	1	2	2	1	4	22	1	1	1	4	1
430	complete	1	10	1	0	0	1	1		16800	4	2	3		3	3	3	3	3	3	3	3	1		4	2	2	1	1	2	2	6	35	1	3	1	4	2
432	complete	1	1	2	0	0	1	1		9500	10	2	4		2		2		2		2		1		3	2	2	3	2	1	2	3	30	2	2	1	4	2
433	complete	1	2	1	0	1	0	1		5300	4	2	4		1		3	2	2		2		1		4	2	1	2	1	1	2	4	32	1	2	1	4	1
434	complete	1	6	1	0	1	0	1		12000	12	2	2		3	1	3	1	3	1	2		2		3	1	1	2	2	2	3	5	32	2	4	2	4	2
435	complete	1	7	2	1	0	0	1		10000	10	2	2		2		2		1		1		1		3	2	1	2	2	3	3	2	32	1	2	1	1	1
436	complete	1	7	2	0	0	1	1		8100	7	2	2		3	3	2		3	2	3	2	2		3	2	2	2	2	2	3	3	24	2	3	1	1	1
437	complete	1	7	2	0	1	0	1		10000	9	2	2		3	3	3	3	2		2		1		2		1	2	2	1	2	4	30	2	2	1	4	1
438	complete	1	6	2	0	0	1	1		20500	18	1	4		1		1		2		1		1		3	3	1	1	2	2	2	4	21	2	3	1	4	1
439	complete	1	6	1	0	0	1	1		7600	7	1	3		2		2		2		2		2		3	4	1	2	2	2	3	3	40	2	3	1	4	1
440	complete	1	3	2	0	0	1	1		12500	8	2	4		2		3	2	2		1		1		3	2	1	2	1	3	4	5	30	1	3	1	4	1
441	complete	1	10	1	0	1	0	1		20000	14	1	3		2		3	2	3	2	3	2	1		2		1	1	1	3	3	6	30	1	4	1	4	1
442	complete	1	5	2	0	0	1	1		30000	21	2	4		1		3	4	1		3	4	1		3	4	1	1	2	2	2	3	38	2	2	1	4	1
443	complete	1	3	1	1	0	0	1		15000	10	2	4		2		2		2		2		1		3	2	2	3	2	3	3	5	32	2	3	1	4	2
444	complete	1	6	4	0	0	1	1		7000	4	2	4		2		3	3	2		2		1		4	2	1	2	2	2	3	4	10	1	2	1	1	1
445	complete	1	2	1	0	1	0	1		4600	4	1	1		2		3	4	2		2		2		3	2	1	2	2	2	3	5	36	2	2	1	4	1
446	complete	1	3	2	0	0	1	1		8000	7	2	2		2		2		2		2		2		3	2	4	4	2	4	3	6	34	1	1	1	4	2
447	complete	1	9	4	0	0	1	1		14000	7	2	3		1		1		1		1		1		3	1	1	1	1	2	2	4	60	2	1	1	4	2
448	complete	1	2	2	0	0	1	1		4700	4	1	3		3	2	3	2	3	2	2		1		3	2	2	2	2	2	2	2	35	2	3	1	4	2
449	complete	1	3	1	0	0	1	1		9000	5	2	2		2		2		1		1		1		3	3	1	1	1	2	2	6	35	1	2	1	1	1
450	complete	1	9	2	0	0	1	1		3900	3	2	3		3	3	3	3	3	3	3	3	1		3	3	1	2	2	1	1	2	16	2	3	1	4	1
451	complete	1	1	2	0	0	1	1		10100	10	2	2		3	3	3	2	3	3	3	2	1		3	2	1	1	2	4	4	3	30	2	2	1	4	1
452	complete	1	11	2				1		15000	7	2	2		3	4	2		3	4	2		2		2		1	1	2	2	3	4	30	2	2	1	1	2
453	complete	1	4	2	0	0	1	1		14000	8	2	4		3	3	3	3	3	2	3	2	3	3	4	1	1	2	2	1	2	2	40	2	2	1	1	1
454	complete	1	3	1	0	0	1	1		8000	6	2	4		2		2		2		1		1		3	2	2	2	1	2	2	4	30	1	3	1	4	1
455	complete	1	8	2	0	0	1	1		8500	5	2	2		2		3	3	2		3	3	1		3	1	1	2	2	2	2	4	30	1	4	2	4	2
456	complete	1	8	1	0	0	1	1		4500	4	2	2		3	2	3	2	3	2	3	3	2		4	2	2	2	2	3	3	4	30	2	2	1	4	2
457	complete	1	6	1	0	0	1	1		17800	9	1	3		2		4	2	4	2	2		1		2		1	1	2	2	2	3	35	2	2	2	5	2
458	complete	1	11	1				1		14700	17	2	3		3	2	3	2	3	2	3	2	2		3	2	1	1	1	2	2	6	50	1	3	1	4	2
459	complete	1	11	1				1		3500	3	2	2		2		2		2		3	2	2		3	1	1	1	2	3	3	3	30	1	4	1	1	1
460	complete	1	6	2	0	0	1	1		14000	10	1	3		4	5	3	3	3	2	1		1		4	2	1	2	2	1	1	2	30	1	4	1	4	2
461	complete	1	10	4	0	0	1	1		5500	4	1	1		1		1		1		1		1		1		1	1	1	3	2	5	30	1	3	1	4	2
462	complete	1	10	4	0	0	1	1		3000	2	2	3		1		2		2		1		1		1		2	2	2	1	1	5	30	1	5	1		1
463	complete	1	2	1	0	0	1	1		8200	4	2	2		3	4	3	4	3	4	3	4	2		2		1	1	1	2	2	5	50	2	3	2	4	2
464	complete	1	10	1	0	0	1	1		8500	6	2	2		3	5	3	5	2		2		1		3	3	2	3	2	2	2	4	36	1	2	1	4	2
465	complete	1	10	4	0	0	1	1		32000	16	2	3		2		3	3	3	3	3	3	1		3	2	1	2	2	2	2	2	26	2	4	1	4	2
466	complete	1	3	1	0	1	0	1		6280	5	2	2		2		2		2		2		2		2		1	1	1	3	2	6	28	1	2	2	1	2
467	complete	1	9	2	0	0	1	1		1000	2	2	1		3	3	3	3	3	3	3	3	2		3	3	1	1	1	2	4	4	16	1	2	1	4	1
468	complete	1	13	2				1		15000	10	2	2		2		4	3	2		4	2	1		3	1	1	1	2	4	5	4	70	2	2	1	4	2
469	complete	1	3	2	0	0	1	1		9400	7	2	2		2		3	1	2		3	1	2		2		1	1	2	2	2	4	40	2	2	1	4	2
470	complete	1	6	1	0	0	1	1		15000	8	1	3		3	3	2		3	2	3	3	1		2		1	2	1	2	3	5	40	1	2	1	4	2
471	complete	1	5	1	0	0	1	1		9500	9	2	2		1		3	2	3	2	1		2		3	1	1	2	2	2	4	3	50	1	4	1	4	1
472	complete	1	7	1	0	1	0	1		4500	3	2	2		2		2		2		1		1		3	2	1	2	1	1	2	5	33	1	1	1	1	2
473	complete	1	6	1	0	0	1	1		22500	12	1	3		1		1		1		1		1		1		1	1	2	2	4	4	30	2	2	1	4	1
474	complete	1	1	1	0	0	1	1		6000	2	2	2		3	2	2		3	2	2		1		4	2	1	1	1	2	2	5	20	1	3	2	4	1
475	complete	1	1	2	0	0	1	1		9000	7	2	4		3	5	3	5	3	5	3	4	2		3	2	1	2	2	2	2	3	30	1	1	1	5	1
476	complete	1	6	1	0	0	1	1		15000	8	2	4		4	3	3	3	2		2		1		4	2	1	1	1	2	2	5	34	1	3	1	4	1
477	complete	1	3	2	0	0	1	1		11500	6	2	3		4	2	4	1	3	2	4	1	2		4	1	1	1	2	2	2	3	30	1	2	2	1	2
478	complete	1	4	1	0	0	1	1		7200	4	2	2		2		3	3	2		3	3	1		4	2	1	1	1	1	2	6	50	2	3	1	4	2
479	complete	1	7	4	0	0	1	1		10000	4	2	4		2		3	3	3	3	2		1		2		1	1	1	2	2	4	30	2	2	1	4	2
480	complete	1	7	2	0	0	1	1		10000	5	2	4		2		3	1	2		3	2	1		3	1	1	2	2	3	3	3	40	2	4	1	4	2
481	complete	1	11	2				1		3800	2	2	2		2		2		2		3	3	1		4	2	1	2	2	3	3	4	30	2	2	2	1	1
482	complete	1	5	2	0	0	1	1		12500	13	2	2		1		2		2		1		1		3	2	1	1	2	3	4	4	42	2	2	1	4	2
483	complete	1	5	1	0	0	1	1		2600	3	1	1		4	2	4	2	4	2	3	2	2		4	1	1	2	2	2	2	3	33	1	4	1	4	2
484	complete	1	3	1	0	0	1	1		7000	5	2	4		2		2		2		2		2		2		1	1	2	4	3	6	40	1	3	1	1	2
485	complete	1	6	1	0	0	1	1		24000	12	1	3		1		2		2		1		1		2		1	1	1	3	3	6	38	1	2	1	4	2
486	complete	1	11	4				1		4000	4	2	1		4	1	1		3	1	3	1	3	1	3	1	3	3	2	4	4	5	30	1	2	2	1	2
487	complete	1	3	1	0	0	1	1		4800	3	2	4		1		1		1		1		2		3	2	1	1	2	3	2	3	10	1	5	2	1	1
488	complete	1	6	1	0	1	0	1		6500	5	1	3		2		3	3	3	1	2		2		3	2	2	2	1	2	2	4	40	1	3	2	1	2
489	complete	1	10	1	0	0	1	1		9000	7	2	4		2		3	3	3	1	4	1	1		4	1	1	2	2	1	2	5	35	1	3	1	4	1
490	complete	1	4	1	0	0	1	1		8500	6	2	2		3	2	3	2	2		3	2	1		3	1	2	2	1	3	3	5	36	2	1	1	1	1
491	complete	1	6	2	0	0	1	1		20000	8	2	2		1		1		1		1		1		2		2	2	1	2	2	5	34	2	1	1	1	1
492	complete	1	9	4	0	0	1	1		8000	6	2	2		4	3	4	1	4	1	4	1	3	4	4	1	1	1	2	2	2	2	90	1	4	1	4	1
493	complete	1	1	4	0	0	1	1		12000	8	2	4		2		2		2		2		1		3	2	1	1	2	1	2	1	24	1	4	1	4	1
494	complete	1	1	1	0	1	0	1		18000	9	2	2		2		2		2		2		1		3	1	1	1	2	3	3	4	25	1	1	1	4	2
495	complete	1	4	1	0	0	1	1		38250	20	2	2		1		2		2		2		1		4	1	2	2	1	2	2	5	40	1	3	1	4	1
496	complete	1	7	4	0	0	1	1		11750	7	2	4		3	2	3	3	3	3	3	3	2		3	1	1	2	2	3	2	3	35	1	5	1	4	1
497	complete	1	6	1	0	0	1	1		7500	3	2	3		2		2		2		1		1		3	2	1	1	1	2	2	6	35	1	4	1	1	1
498	complete	1	4	2	0	0	1	1		6000	4	1	3		3	4	4	3	3	3	3	3	2		3	3	1	1	1	3	4	6	50	1	3	1	4	1
499	complete	1	2	1	0	0	1	1		8600	5	2	2		1		2		3	3	2		1		4	2	1	1	1	4	3	6	32	1	3	1	4	2
500	complete	1	9	1	0	0	1	1		5400	3	1	3		3	2	3	2	2		3	2	2		3	2	1	2	1	2	2	5	35	2	4	1	4	2
501	complete	1	7	1	1	0	0	1		8000	5	2	2		2		4	2	3	1	2		1		3	1	1	2	2	2	3	4	34	2	3	1	4	1
502	complete	1	6	1	0	0	1	1		16091	12	2	3		4	2	2		3	2	2		2		3	2	1	1	1	3	3	5	70	1	2	1	1	2
503	complete	1	9	2	0	0	1	1		38000	12	2	4		2		3	2	2		3	2	2		2		1	1	2	3	2	3	25	2	2	2	4	2
504	complete	1	4	1	0	1	0	1		11000	6	2	3		2		2		1		1		1		3	2	1	1	2	2	2	6	35	2	2	1	4	2
505	complete	1	3	1	0	0	1	1		20000	12	2	4		2		2		1		2		2		3	2	1	1	2	2	2	3	35	1	3	1	4	2
506	complete	1	8	2	0	1	0	1		6000	4	1	2		2		2		2		2		2		2		1	2	1	2	2	4	36	1	4	1	5	2
508	complete	1	7	1	0	1	0	1		4000	2	2	2		3	2	3	2	2		2		1		1		2	2	1	3	3	5	50	1	3	1	1	2
509	complete	1	11	1				1		3500	3	2	2		2		2		2		2		2		3	2	2	3	1	1	2	5	30	2	3	1	4	1
510	complete	1	11	1				1		4500	4	2	3		2		3	2	2		3	2	1		3	1	1	3	1	1	2	5	20	1	2	1	4	2
511	complete	1	9	2	0	0	1	1		12000	10	2	2		3	2	3	2	3	2	3	2	2		3	1	1	2	2	1	2	3	20	2	2	1	4	2
512	complete	1	6	1	0	0	1	1		21000	14	2	2		3	3	3	3	4	3	2		1		4	2	1	1	1	2	2	5	32	1	2	1	4	2
513	complete	1	7	2	0	1	0	1		6000	5	2	4		2		2		2		1		1		3	1	1	2	2	2	2	2	18	2	2	1	1	1
514	complete	1	10	1	0	1	0	1		8600	9	2	2		1		3	4	2		2		1		3	2	1	2	2	1	2	3	20	2	3	1	4	2
515	complete	1	10	1	0	0	1	1		3350	4	1	1		3	3	2		4	2	2		2		4	1	1	2	2	3	3	4	25	1	4	1	4	2
516	complete	1	10	1	0	0	1	1		9200	7	1	3		2		4	2	2		3	2	2		4	2	1	1	1	2	2	6	37	2	4	1	4	1
517	complete	1	13	4				1		6500	3	2	3		2		2		2		1		1		3	1	1	1	2	2	2	4	26	2	1	1	4	2
518	complete	1	10	4	0	0	1	1		10000	8	2	2		2		3	2	3	3	2		1		4	1	1	1	2	3	3	2	36	2	2	1	4	1
519	complete	1	5	1	0	0	1	1		11010	7	2	2		3	3	4	2	3	3	3	3	2		3	2	1	2	2	3	4	4	30	1	2	1	4	1
520	complete	1	10	1	1	0	0	1		13500	7	2	2		2		3	2	4	1	1		1		3	1	1	1	1	4	5	6	15	1	2	1	4	2
521	complete	1	12	2				1		3200	4	1	1		3	3	3	3	3	2	3	2	1		4	1	1	1	1	2	2	6	30	1	3	1	4	1
522	complete	1	7	2	0	0	1	1		11000	4	2	2		3	4	3	4	4	3	4	3	2		4	3	2	2	2	1	1	3	30	2	3	2	4	1
523	complete	1	9	1	0	0	1	1		23600	19	2	2		3	2	2		3	2	2		1		4	1	1	2	1	3	2	6	40	2	4	1	4	1
524	complete	1	8	1	0	0	1	1		12000	9	2	4		2		3	2	3	2	2		1		3	1	1	1	1	3	2	4	35	1	1	1	2	2
525	complete	1	7	2	0	0	1	1		4500	4	2	4		3	4	3	4	2		2		2		3	2	1	2	2	3	2	3	30	1	2	1	4	2
526	complete	1	5	2	0	0	1	1		12600	9	2	4		2		1		2		1		1		3	3	1	2	1	2	2	5	36	2	2	2	1	2
528	complete	1	8	1	0	0	1	1		18800	12	1	3		1		2		1		2		1		3	2	1	1	1	4	5	6	60	1	3	1	4	2
529	complete	1	2	1	0	0	1	1		11500	7	2	2		1		1		2		1		1		2		1	1	1	2	2	5	35	1	1	1	4	1
530	complete	1	3	1	0	0	1	1		8000	4	2	2		1		2		2		2		1		3	2	1	1	1	3	3	5	25	1	3	1	1	1
532	complete	1	13	2				1		4500	4	1	3		3	4	3	4	3	4	3	4	2		3	4	1	1	1	2	2	5	16	1	1	1	4	2
533	complete	1	7	4	0	0	1	1		5000	3	2	2		3	5	3	5	4	5	4	5	2		4	3	1	1	2	4	3	2	30	1	3	2	1	1
534	complete	1	6	1	0	0	1	1		15400	10	1	1		2		2		3	3	1		1		3	1	1	1	2	3	5	4	40	1	4	1	4	1
536	complete	1	11	4				1		5000	5	2	2		3	4	3	3	3	3	3	3	2		3	3	1	1	2	3	1	3	30	1	2	1	5	2
537	complete	1	3	1	0	0	1	1		5000	6	2	2		2		3	2	2		2		2		3	2	1	2	2	2	2	3	25	1	4	1	4	1
538	complete	1	4	4	0	0	1	1		18000	11	2	4		2		3	4	2		1		1		3	3	1	2	1	2	2	5	30	1	2	1	4	2
539	complete	1	10	2	0	0	1	1		20000	20	1	2		2		4	1	2		1		1		3	2	1	1	1	1	5	6	40	2	4	1	4	1
540	complete	1	5	4	0	0	1	1		6700	3	2	2		3	4	3	4	2		2		1		3	3	1	1	1	3	2	4	32	2	2	1	1	2
541	complete	1	1	4	0	0	1	1		9800	5	2	4		3	3	3	4	3	3	3	4	3	4	3	4	1	1	1	3	3	4	30	1	2	1	1	2
542	complete	1	11	1				1		4600	3	2	3		2		3	2	2		2		1		3	2	1	2	1	3	2	5	36	1	4	1	4	2
543	complete	1	10	4	0	0	1	1		8000	4	2	5	University campus	2		3	1	3	2	3	2	2		4	1	1	2	2	3	2	1	36	2	3	1	4	2
544	complete	1	1	4	0	0	1	1		4700	3	2	4		1		2		1		1		1		3	2	2	2	2	3	4	5	30	2	2	1	4	1
545	complete	1	6	1	0	0	1	1		15600	7	2	4		2		2		3	2	2		1		3	1	1	1	2	3	3	5	36	2	3	1	4	2
546	complete	1	1	2	0	1	0	1		2000	3	2	2		1		1		1		1		1		3	2	2	3	1	2	2	3	30	1	3	2	1	2
547	complete	1	1	1	0	0	1	1		8200	7	2	2		2		3	2	3	2	3	2	1		3	1	1	1	1	2	3	6	35	1	2	1	2	2
548	complete	1	6	3	0	1	0	1		12000	6	1	3		2		3	3	3	2	2		2		3	3	2	3	2	2	2	4	28	2	1	1	5	2
549	complete	1	3	1	0	0	1	1		11700	9	2	2		2		3	2	1		3	1	1		1		1	1	2	3	3	6	25	1	3	1	4	1
550	complete	1	5	1	0	0	1	1		15800	13	1	2		1		3	3	2		1		1		3	3	1	2	2	1	2	4	50	2	2	1	4	2
551	complete	1	6	1	0	0	1	1		5050	4	1	1		3	2	2		3	3	2		1		4	1	1	2	2	2	2	6	22	1	4	1	4	1
552	complete	1	9	4	0	0	1	1		5000	4	1	1		3	1	3	1	3	1	1		2		4	1	1	2	2	2	2	3	30	2	3	1	4	1
553	complete	1	9	1	0	0	1	1		11500	7	2	3		1		1		2		3	1	1		1		1	1	1	2	2	5	30	2	4	1	4	2
554	complete	1	2	1	0	0	1	1		2900	3	2	3		2		1		3	3	2		1		3	2	1	1	1	2	2	5	30	2	1	1	4	2
555	complete	1	7	1	0	1	0	1		6500	4	2	2		2		3	2	2		3	2	1		3	2	1	1	2	2	3	4	20	2	2	2	4	1
556	complete	1	3	1	1	0	0	1		23000	15	2	2		3	4	4	3	4	1	3	1	1		3	3	1	3	1	2	2	5	30	1	2	1	1	1
557	complete	1	6	2	0	0	1	1		10500	7	1	4		3	4	3	4	3	4	3	4	3	4	3	4	1	2	2	2	2	4	30	2	3	1	4	2
558	complete	1	1	2	0	0	1	1		8200	7	1	3		1		3	3	3	3	3	3	1		3	3	1	2	2	2	2	4	25	2	2	1	4	1
559	complete	1	8	2	0	0	1	1		11000	9	2	3		2		3	3	2		2		1		2		1	2	2	2	2	4	35	2	4	1	4	2
560	complete	1	10	3	0	0	1	1		24000	12	2	3		2		3	2	2		1		1		3	1	1	2	2	2	2	3	18	2	1	1	4	2
561	complete	1	11	1				1		14500	11	2	2		2		2		2		2		1		1		1	1	2	3	3	4	33	2	2	1	4	2
562	complete	1	12	2				1		2000	3	2	1		1		2		3	2	2		1		3	2	2	1	2	3	2	2	20	2	2	1	4	2
563	complete	1	1	1	0	0	1	1		8500	6	2	3		2		2		1		2		1		3	2	1	2	1	1	2	5	38	1	2	1	4	1
564	complete	1	11	1				1		5850	4	2	4		4	3	4	3	4	3	4	3	3	4	4	2	1	2	1	3	3	5	30	1	3	1	4	1
565	complete	1	6	1	0	1	0	1		19000	12	2	2		3	3	2		3	2	2		1		2		1	2	1	2	1	6	26	1	3	1	4	2
566	complete	1	3	2	0	0	1	1		8900	6	1	3		2		3	3	2		3	2	1		4	1	1	2	2	2	1	4	24	2	2	1	4	1
567	complete	1	5	1	0	1	0	1		15000	8	1	3		2		2		2		2		1		3	1	1	2	1	3	4	6	30	2	3	1	5	2
568	complete	1	2	2	0	0	1	1		10000	8	2	2		1		2		2		2		1		2		2	2	2	3	2	2	36	2	2	1	4	2
570	complete	1	9	1	0	1	0	1		16500	10	2	4		2		3	2	2		3	2	1		3	1	1	1	2	2	2	4	28	2	3	2	2	1
571	complete	1	6	4	0	0	1	1		4000	4	2	4		2		2		2		2		2		3	2	1	1	2	2	3	6	40	1	4	2	1	2
572	complete	1	5	1	0	0	1	1		9500	6	2	2		2		3	3	2		3	2	2		3	2	1	2	2	2	2	4	34	2	3	2	1	1
573	complete	1	11	2				1		4500	5	2	2		3	3	3	3	3	2	3	2	2		3	2	2	1	2	2	3	5	30	2	1	1	4	1
574	complete	1	10	1	0	1	0	1		6000	5	2	4		3	3	2		3	2	2		1		4	1	1	2	2	3	3	2	15	1	5	1	1	2
575	complete	1	9	1	0	0	1	1		12500	8	2	4		1		3	3	1		1		1		3	2	1	1	1	1	2	6	50	1	2	1	5	1
576	complete	1	12	2				1		5500	4	2	1		3	3	2		2		2		1		3	3	1	1	2	2	2	4	32	2	2	1	4	2
577	complete	1	11	1				1		7200	5	2	2		2		4	2	2		3	2	1		2		1	2	1	2	2	5	30	1	3	1	4	1
578	complete	1	11	1				1		6900	3	2	2		1		1		1		1		1		1		1	1	1	1	1	5	25	1	2	1	4	2
579	complete	1	11	2				1		5500	4	2	2		3	2	3	2	3	2	3	2	2		3	2	1	1	1	2	2	4	25	1	4	1	4	2
580	complete	1	5	1	0	0	1	1		6000	5	2	2		1		3	2	2		1		1		3	1	1	2	1	1	2	5	40	2	2	1	4	2
581	complete	1	11	1				1		1200	2	2	1		2		4	1	3	1	3	1	1		2		2	3	2	1	2	3	18	2	2	1	4	2
582	complete	1	11	1				1		10300	8	2	2		4	3	4	3	4	3	3	3	2		4	2	1	2	1	2	2	5	25	1	3	1	4	2
583	complete	1	1	1	0	0	1	1		12700	9	2	2		1		1		1		1		1		3	2	1	1	1	4	4	5	50	1	4	1	4	1
584	complete	1	6	1	0	0	1	1		35000	14	2	2		4	3	4	2	4	2	4	3	3	3	4	2	1	1	1	2	2	4	40	1	2	2	4	2
585	complete	1	6	2	0	1	0	1		1200	7	2	4		2		2		2		2		1		2		1	1	2	3	3	4	30	2	2	1	1	2
586	complete	1	5	1	0	0	1	1		4800	3	2	4		3	1	3	1	2		2		2		3	1	2	2	2	2	2	2	35	2	4	2	1	1
587	complete	1	4	1	0	0	1	1		35500	20	2	3		3	3	3	3	3	3	3	3	2		3	2	1	1	1	3	3	6	50	2	2	1	1	1
588	complete	1	1	1	0	1	0	1		16300	10	2	2		3	2	3	2	3	2	3	2	2		3	1	1	1	2	4	2	4	30	2	2	1	4	1
589	complete	1	4	1	0	1	0	1		9500	7	2	3		3	3	2		1		2		1		3	2	1	2	1	2	2	6	40	1	3	1	4	2
590	complete	1	7	2	1	0	0	1		12000	7	2	4		2		2		2		2		1		4	1	1	2	2	3	4	5	30	1	3	2	4	2
591	complete	1	10	4	0	0	1	1		9000	6	2	3		2		2		2		2		1		3	2	1	1	1	4	4	5	40	1	2	1	4	1
592	complete	1	12	1				1		6200	4	2	2		3	3	2		3	3	3	2	2		3	1	2	1	1	3	3	6	30	1	3	2	1	2
593	complete	1	1	1	0	1	0	1		13000	8	2	3		2		2		2		2		1		3	2	1	1	2	3	2	3	30	2	2	1	4	2
594	complete	1	5	1	0	0	1	1		13000	8	2	3		1		2		2		1		1		3	2	1	1	1	2	3	6	32	1	2	2	4	2
595	complete	1	7	4	0	0	1	1		6000	4	2	2		1		3	3	2		2		1		3	3	1	2	2	1	1	2	15	2	3	2	5	2
596	complete	1	6	1	1	0	0	1		7000	5	1	3		1		1		1		1		1		1		3	3	1	2	1	5	30	1	3	1	1	2
597	complete	1	8	1	0	0	1	1		13500	9	2	3		2		2		2		3	2	1		3	2	1	2	1	2	3	5	30	1	3	2	4	2
598	complete	1	7	2	0	0	1	1		12500	9	2	2		2		2		2		1		1		3	2	1	1	2	2	2	3	30	2	1	1	4	1
599	complete	1	1	4	0	0	1	1		5500	6	2	2		1		3	3	2		3	3	1		3	3	2	1	2	3	2	3	15	2	3	1	4	2
600	complete	1	7	2	0	0	1	1		1400	3	2	2		3	4	3	4	2		3	3	1		2		1	1	1	2	2	5	25	1	2	1	4	1
601	complete	1	8	1	0	0	1	1		12000	8	2	3		1		3	3	3	2	1		1		4	1	1	2	2	3	4	4	38	2	2	1	4	2
602	complete	1	3	1	0	1	0	1		3015	3	1	1		1		3	2	2		3	2	1		3	2	1	2	2	1	1	2	24	1	4	1	4	1
603	complete	1	3	1	1	0	0	1		5700	2	2	2		3	3	3	3	3	3	3	3	3	3	4	2	1	1	1	3	4	6	50	1	3	1	4	1
604	complete	1	1	2	1	0	0	1		17500	10	1	3		3	3	4	2	3	3	2		1		4	2	1	1	2	3	2	3	40	1	2	1	4	1
605	complete	1	7	4	0	0	1	1		10500	5	2	2		3	2	3	3	3	2	2		1		3	2	1	2	2	1	1	2	32	1	5	2	2	1
606	complete	1	12	4				1		8000	5	2	2		3	3	1		2		2		2		3	2	1	1	1	2	3	5	15	1	2	1	5	2
607	complete	1	1	1	0	0	1	1		6000	4	2	4		2		3	3	3	2	3	2	1		3	1	1	2	1	2	2	5	30	1	4	1	4	1
608	complete	1	11	1				1		3200	3	2	2		2		3	2	2		4	1	2		4	1	1	2	1	1	2	6	32	1	4	2	1	1
609	complete	1	8	4	0	0	1	1		10000	6	2	4		2		3	3	3	1	3	1	3	2	3	2	1	1	2	3	3	2	30	2	4	1	5	1
610	complete	1	10	1	0	0	1	1		17000	12	2	1		1		1		3	2	3	2	1		4	2	1	1	2	4	5	6	35	1	2	1	4	1
612	complete	1	2	1	0	0	1	1		24000	15	1	3		2		3	2	3	1	1		1		3	1	1	1	1	1	2	4	35	1	3	1	4	2
613	complete	1	1	1	0	0	1	1		4700	4	2	2		1		3	5	2		3	4	1		3	3	1	1	2	2	2	2	30	2	1	1	4	2
615	complete	1	1	1	0	0	1	1		8500	6	2	3		2		3	3	2		2		1		1		1	2	1	3	3	5	25	1	2	1	4	2
616	complete	1	7	1	0	0	1	1		11400	9	2	2		1		3	2	1		1		1		3	1	1	2	2	2	3	4	35	2	2	1	4	1
617	complete	1	5	2	0	0	1	1		12000	5	1	4		2		3	3	3	3	2		1		4	3	1	2	2	2	2	3	35	2	2	2	1	1
618	complete	1	13	2				1		2600	2	2	2		3	3	3	3	3	3	3	3	2		3	3	1	1	2	2	2	3	15	2	2	1	4	2
619	complete	1	4	1	0	0	1	1		4000	3	2	4		3	3	2		2		2		2		3	2	1	2	1	2	2	6	30	2	3	2	3	2
620	complete	1	5	2	0	0	1	1		5000	3	2	2		2		2		2		1		1		3	2	1	1	1	3	3	5	38	1	3	2	1	2
621	complete	1	5	1	0	1	0	1		11500	6	2	4		3	2	3	2	3	2	2		2		3	1	1	1	1	2	2	6	45	1	3	1	4	2
623	complete	1	6	1	0	0	1	1		8500	7	1	1		4	2	2		3	2	1		1		3	2	1	2	1	3	2	4	30	2	2	1	4	2
624	complete	1	5	1	0	0	1	1		32000	18	2	4		3	3	2		3	2	2		1		3	2	1	1	2	2	2	5	36	2	3	1	4	1
626	complete	1	10	1	0	0	1	1		6200	4	2	1		3	3	4	2	2		3	2	1		4	2	2	2	1	2	2	5	40	1	2	1	4	2
627	complete	1	6	2	0	0	1	1		23000	13	1	3		2		2		3	4	3	4	1		3	3	1	2	2	2	3	4	40	2	1	1	4	1
628	complete	1	9	1	0	0	1	1		17500	12	2	4		3	3	3	2	2		3	4	3	4	3	2	2	2	1	2	2	6	40	1	2	1	4	1
629	complete	1	5	4	0	0	1	1		3000	2	2	2		2		2		2		2		2		2		1	1	2	3	2	2	36	2	2	1	3	2
630	complete	1	8	2	0	0	1	1		5500	4	2	2		1		1		2		2		1		3	2	1	1	1	1	2	5	28	1	3	1	4	1
631	complete	1	9	1	0	0	1	1		9500	7	2	4		1		3	2	1		2		1		3	1	2	2	2	2	2	4	26	2	3	1	4	2
632	complete	1	10	1	0	0	1	1		10800	3	2	2		2		3	2	2		3	3	2		4	1	1	2	1	3	3	5	32	1	3	1	4	1
633	complete	1	12	4				1		13600	8	1	3		1		3	2	2		3	3	1		4	2	1	1	2	2	3	6	40	1	4	1	4	2
634	complete	1	6	1	0	0	1	1		6600	4	1	3		2		3	3	3	3	2		1		3	2	1	2	2	2	3	5	35	1	3	1	4	2
635	complete	1	5	2	0	1	0	1		11000	5	2	2		1		3	3	1		1		1		3	3	1	2	2	2	2	4	40	1	2	1	4	1
636	complete	1	6	2	0	0	1	1		6500	6	1	1		2		2		3	2	2		2		3	3	1	2	2	2	2	4	36	2	3	1	4	1
637	complete	1	1	1	1	0	0	1		3000	3	2	2		1		1		1		2		1		3	3	1	3	2	3	2	3	30	1	2	1	1	2
638	complete	1	11	1				1		10000	8	2	2		2		2		2		1		1		2		1	2	2	2	2	4	32	2	4	1	4	2
639	complete	1	11	2				1		4500	6	1	1		2		3	3	2		3	3	1		3	3	1	1	2	1	3	5	20	1	3	1	4	1
640	complete	1	3	1	0	0	1	1		11500	7	2	4		2		3	2	2		2		2		3	2	1	1	2	3	2	4	30	1	4	1	4	1
641	complete	1	12	1				1		13500	8	2	4		1		2		2		2		1		3	1	1	1	2	2	3	4	35	2	2	1	4	2
643	complete	1	10	1	0	0	1	1		3950	2	1	3		3	3	3	2	3	3	3	3	2		3	2	1	1	1	3	3	6	30	1	3	1	4	1
644	complete	1	8	1	0	0	1	1		11000	7	2	4		2		1		2		2		2		3	2	1	1	1	3	2	6	45	1	2	1	4	2
645	complete	1	11	2				1		7000	5	2	2		3	2	2		2		3	2	1		2		2	2	2	3	4	4	32	2	1	1	4	2
646	complete	1	4	4	0	1	0	1		4500	5	2	2		1		3	2	3	1	3	1	1		4	1	1	1	1	3	4	5	35	1	4	1	4	1
647	complete	1	10	1	0	0	1	1		3500	4	2	3		3	2	4	1	4	1	4	1	2		2		1	2	2	3	3	3	30	1	4	1	4	1
648	complete	1	3	1	0	0	1	1		10000	8	2	2		1		1		1		1		1		4	1	1	1	2	4	4	4	40	2	3	1	4	2
649	complete	1	5	2	0	0	1	1		12000	8	2	4		2		1		2		3	3	1		3	2	1	1	2	2	2	3	35	2	1	1	4	1
651	complete	1	5	1	1	0	0	1		4000	2	2	2		2		2		3	2	3	2	2		2		1	2	2	3	2	6	40	1	2	2	1	1
652	complete	1	4	1	1	0	0	1		6000	5	2	4		2		2		3	2	2		1		3	2	1	1	1	1	2	6	40	1	4	1	4	1
653	complete	1	12	2				1		7000	6	2	2		3	3	3	3	3	3	1		1		3	3	1	1	2	3	2	2	16	2	2	1	1	2
654	complete	1	5	1	0	0	1	1		5500	3	2	3		3	3	3	4	2		2		1		3	1	1	1	1	2	3	6	40	1	2	1	1	1
655	complete	1	1	1	0	0	1	1		6806	6	2	4		4	3	4	3	4	2	4	3	4	3	4	1	1	1	2	2	2	3	30	1	4	1	4	1
656	complete	1	10	4	0	0	1	1		14000	8	2	3		2		2		2		2		2		3	1	1	2	2	1	1	2	15	1	5	2	1	1
657	complete	1	13	2				1		5500	4	2	1		3	2	2		3	2	2		1		4	1	1	1	2	3	3	4	15	2	3	1	4	1
658	complete	1	12	4				1		9000	7	2	2		2		2		2		3	3	1		3	3	1	1	2	2	3	3	25	1	4	1	4	1
659	complete	1	1	3	0	0	1	1		6000	5	2	2		1		1		1		1		1		3	2	1	1	2	4	4	4	40	1	3	2	4	2
660	complete	1	7	2	0	0	1	1		15500	14	2	2		2		3	5	3	5	2		1		1		1	1	2	2	2	4	37	2	2	1	4	2
661	complete	1	4	2	0	0	1	1		8500	7	2	2		2		3	3	3	3	3	2	1		3	1	1	1	2	2	2	2	28	2	2	1	4	2
662	complete	1	6	1	0	1	0	1		12800	8	2	4		3	2	3	3	2		2		1		4	1	1	2	2	1	2	5	27	2	4	1	4	1
663	complete	1	2	1	0	0	1	1		5500	5	2	3		3	4	3	4	3	3	3	4	1		3	2	1	2	2	2	2	2	26	2	3	1	3	2
665	complete	1	7	2	0	0	1	1		10000	7	2	2		3	3	3	3	3	3	3	3	3	3	3	2	1	1	1	2	2	4	35	1	3	2	5	2
666	complete	1	5	1	0	0	1	1		7200	4	2	2		2		1		2		2		1		3	2	1	1	1	2	2	5	40	1	4	1	4	1
667	complete	1	7	1	0	0	1	1		4500	3	2	4		1		3	3	2		2		1		3	2	1	3	2	2	2	3	30	2	2	1	1	2
669	complete	1	12	1				1		15500	11	2	2		2		1		3	3	2		2		3	3	1	2	1	4	3	5	45	1	4	2	1	1
670	complete	1	5	4	0	0	1	1		8000	5	2	4		2		2		2		2		2		3	1	2	2	2	2	2	3	33	2	2	1	4	1
671	complete	1	2	1	0	0	1	1		12700	9	2	2		1		2		2		3	2	1		4	1	5	5	1	2	2	5	30	1	2	1	4	2
672	complete	1	11	1				1		3150	5	2	3		2		3	2	3	2	2		1		3	2	1	1	2	2	2	4	25	2	2	1	4	2
673	complete	1	10	1	0	0	1	1		10000	8	1	1		3	3	3	3	3	3	3	3	3	4	3	1	2	2	1	2	2	5	32	1	2	1	4	2
675	complete	1	9	2	0	0	1	1		12000	6	2	3		1		2		1		1		1		4	2	1	1	2	4	4	3	20	2	2	1	1	2
676	complete	1	6	4	0	0	1	1		9600	7	2	4		3	3	3	3	3	3	3	3	2		3	3	1	2	2	2	2	1	7	1	4	1	4	2
677	complete	1	12	1				1		5000	4	2	3		2		3	5	3	4	2		2		4	2	2	1	2	2	2	4	32	2	2	1	4	2
679	complete	1	13	1				1		5000	4	2	2		1		3	2	3	1	3	2	1		3	2	1	2	2	1	2	3	25	2	4	1	4	2
680	complete	1	6	3	0	0	1	1		15000	8	1	4		2		3	2	2		2		1		3	2	1	2	2	2	2	4	22	2	1	1	4	2
681	complete	1	1	1	1	0	0	1		10600	9	2	4		4	2	3	1	2		3	1	3	4	4	1	1	1	2	2	2	6	30	1	4	1	4	1
682	complete	1	7	2	0	0	1	1		28000	22	2	2		3	2	4	1	3	2	3	1	1		3	1	1	1	2	3	2	3	22	2	2	1	1	2
683	complete	1	1	1	0	0	1	1		10600	7	2	4		3	2	3	2	4	1	3	2	2		3	1	1	3	1	2	2	4	35	1	4	1	4	1
684	complete	1	5	1	0	0	1	1		1649	2	2	5	Inner city	2		2		2		2		2		2		1	1	2	3	2	3	30	2	3	2	1	2
685	complete	1	6	1	0	0	1	1		9500	6	2	3		2		2		2		2		2		2		1	1	1	2	2	5	40	1	2	1	1	1
686	complete	1	12	2				1		7500	6	2	4		1		2		2		2		1		3	2	2	1	2	1	1	4	30	1	1	1	4	1
688	complete	1	11	1				1		10600	7	2	2		1		2		1		1		1		2		1	1	2	2	2	4	26	2	1	1	4	1
689	complete	1	2	1	0	0	1	1		7800	6	2	4		1		2		2		2		1		2		1	1	2	2	2	3	33	2	2	1	4	1
690	complete	1	12	4				1		4555	3	2	3		2		3	3	2		2		1		3	2	1	1	2	4	5	6	45	2	2	1	4	1
691	complete	1	2	2	0	0	1	1		5000	5	2	4		4	4	4	4	4	4	4	3	2		4	4	1	1	2	4	2	2	30	2	3	1	4	2
692	complete	1	4	1	0	0	1	1		5800	3	1	3		4	1	4	2	4	1	3	2	2		4	1	1	1	2	3	3	4	28	2	3	1	1	1
693	complete	1	13	1				1		7300	4	2	3		2		2		1		1		1		3	2	2	3	1	1	2	5	25	2	2	1	4	2
694	complete	1	4	1	0	0	1	1		2800	2	2	2		4	3	2		2		3	3	1		4	2	1	2	2	3	3	1	10	2	5	2	1	1
695	complete	1	7	4	0	0	1	1		20000	10	2	4		2		3	1	3	2	2		1		2		1	2	1	4	2	6	40	2	2	1	4	2
696	complete	1	8	1	0	0	1	1		10400	5	2	3		1		1		1		1		3	4	4	2	1	1	1	4	4	4	32	1	2	1	4	2
698	complete	1	12	1				1		8500	6	2	2		2		3	2	2		2		1		3	1	2	2	2	2	3	4	36	2	3	1	4	2
699	complete	1	11	1				1		5700	4	2	2		2		3	2	2		2		2		2		1	2	1	3	2	5	32	1	3	1	4	1
700	complete	1	8	2	0	0	1	1		16000	9	2	4		3	1	4	1	3	1	3	2	1		4	1	1	1	1	3	5	5	50	1	3	1	4	1
701	complete	1	6	1	0	0	1	1		10500	9	2	4		2		2		3	4	3	4	1		2		1	3	2	3	2	3	40	2	1	1	1	2
702	complete	1	6	3	0	0	1	1		13000	7	1	2		3	4	3	4	3	4	3	4	3	4	3	4	1	2	1	2	2	5	16	1	1	1	5	1
703	complete	1	9	1	0	1	0	1		23000	9	2	2		1		3	2	2		2		1		3	2	1	1	1	2	3	6	40	1	2	1	4	1
704	complete	1	11	1				1		6350	4	2	3		4	3	1		3	2	1		1		1		1	1	1	3	2	6	30	1	2	2	5	1
705	complete	1	9	1	0	1	0	1		8000	5	2	2		1		2		3	5	2		1		3	4	2	2	1	2	2	5	30	1	3	2	1	1
706	complete	1	3	2	0	0	1	1		4000	4	1	1		2		3	3	1		3	2	1		4	2	1	2	2	1	2	3	35	1	3	1	4	1
707	complete	1	12	1				1		11500	5	2	1		1		2		2		3	4	1		3	1	1	1	1	3	3	5	35	2	3	1	4	2
708	complete	1	8	1	0	0	1	1		7800	5	2	2		3	2	3	5	3	5	3	5	2		3	3	2	1	2	1	2	2	25	1	5	1	4	1
710	complete	1	4	2	0	0	1	1		5500	6	2	4		3	3	2		2		1		1		3	2	1	2	2	1	2	2	32	2	2	1	4	2
711	complete	1	11	1				1		500	3	1	1		1		1		1		1		1		3	1	1	3	1	3	4	6	20	1	3	2	5	1
712	complete	1	11	1				1		3000	2	2	2		3	3	3	3	4	2	2		1		3	3	1	2	1	2	2	6	30	1	3	1	4	1
713	complete	1	8	1	0	0	1	1		10500	5	1	3		2		3	2	3	2	3	2	3	3	4	2	1	1	2	1	2	6	60	2	4	1	4	1
714	complete	1	8	2	0	0	1	1		11000	11	2	3		2		2		2		3	3	1		4	2	1	2	2	3	2	2	35	2	2	1	4	2
715	complete	1	7	4	0	0	1	1		10000	4	2	2		2		3	2	3	2	3	1	2		3	1	1	1	1	3	3	5	36	2	1	1	4	1
716	complete	1	11	1				1		4100	3	2	1		2		2		2		1		1		3	2	1	2	1	1	1	5	30	1	3	1	4	1
718	complete	1	6	1	0	0	1	1		9200	6	2	4		2		3	4	2		3	3	1		3	3	1	1	2	2	3	3	40	2	3	1	4	1
719	complete	1	2	1	0	1	0	1		6335	5	2	2		2		3	2	2		3	3	2		3	2	1	1	1	3	3	5	31	1	3	1	4	2
720	complete	1	6	1	0	0	1	1		8800	5	2	4		2		1		1		2		1		2		5	3	2	1	2	5	30	2	4	1	4	2
721	complete	1	7	2	0	0	1	1		18000	10	2	4		2		2		2		2		2		3	2	1	3	1	2	2	4	25	2	2	1	4	1
722	complete	1	4	1	0	0	1	1		11000	5	1	3		2		3	3	3	3	2		1		3	3	1	2	1	2	2	6	50	1	2	1	4	2
723	complete	1	4	2	0	0	1	1		10000	10	2	2		2		3	2	3	2	3	2	1		3	1	1	1	2	2	2	3	30	2	3	1	1	1
724	complete	1	5	1	0	1	0	1		2300	2	2	2		2		2		2		2		1		3	1	1	1	1	3	2	5	30	2	2	1	1	2
725	complete	1	7	4	0	0	1	1		5500	3	2	2		4	3	3	3	3	4	3	4	4	4	4	4	2	1	2	1	2	2	10	1	4	2	1	1
726	complete	1	1	1	0	1	0	1		5300	4	2	4		1		1		1		2		1		3	2	1	1	1	4	5	6	30	1	3	1	4	1
727	complete	1	1	4	0	0	1	1		5000	4	2	2		3	2	2		3	2	3	1	2		3	1	1	2	2	3	3	1	12	1	3	1	1	1
728	complete	1	1	2	0	1	0	1		6000	4	2	2		1		2		2		1		2		3	1	2	2	2	2	1	4	20	1	3	1	1	1
729	complete	1	10	4	0	0	1	1		4000	4	1	1		2		1		1		3	3	1		4	1	1	3	2	3	3	1	6	2	4	1	4	1
730	complete	1	5	1	0	1	0	1		10600	7	1	3		2		3	4	2		1		1		3	3	1	2	1	1	2	6	35	1	2	2	1	1
731	complete	1	8	1	0	1	0	1		4800	4	1	1		3	2	3	1	3	2	3	1	2		4	1	1	1	2	1	3	4	40	1	3	1	4	1
732	complete	1	3	1	0	0	1	1		17000	12	2	2		2		2		2		2		1		3	2	1	1	2	2	2	4	20	2	2	1	4	2
733	complete	1	7	2	0	0	1	1		9500	7	2	2		3	2	2		2		3	2	3	2	3	2	2	1	2	2	2	4	30	2	2	1	1	1
734	complete	1	4	2	0	0	1	1		18000	10	2	3		3	3	4	2	3	4	3	3	2		4	2	1	1	2	2	1	3	18	2	3	1	3	2
735	complete	1	12	4				1		9000	4	2	3		3	4	2		2		3	4	2		3	3	1	1	2	2	1	2	30	2	2	1	4	2
737	complete	1	4	1	0	1	0	1		7533	6	2	2		3	3	3	2	2		2		2		4	1	1	2	2	1	3	5	35	1	3	1	4	1
738	complete	1	11	1				1		13500	10	2	3		1		1		2		2		2		2		1	1	1	3	3	6	40	2	2	1	4	2
740	complete	1	6	4	0	0	1	1		6000	3	2	2		3	3	3	3	2		3	3	1		3	3	3	3	2	1	2	1	15	1	5	2	1	1
741	complete	1	11	1				1		9000	4	2	2		2		3	3	3	3	2		1		3	3	1	1	1	2	3	6	35	1	3	1	4	2
742	complete	1	6	1	0	0	1	1		14000	8	2	4		3	3	3	3	3	3	4	2	1		4	2	1	1	2	1	1	4	30	2	2	1	4	1
743	complete	1	9	1	0	0	1	1		18800	10	2	4		2		3	2	2		1		1		3	1	1	1	1	2	2	6	40	1	4	1	4	1
745	complete	1	8	1	0	1	0	1		11300	7	1	3		2		2		2		2		1		3	2	1	2	1	2	2	6	40	1	3	1	4	2
746	complete	1	1	1	0	1	0	1		6400	5	2	2		3	3	3	3	3	3	3	3	1		3	3	1	2	1	3	2	6	30	1	3	1	1	1
747	complete	1	3	1	0	1	0	1		12860	9	2	4		3	4	3	4	3	4	3	4	2		3	4	2	2	1	1	2	5	35	1	2	1	4	1
748	complete	1	7	1	1	0	0	1		17000	14	1	4		3	5	4	4	4	4	3	4	2		4	2	1	2	1	2	3	6	40	1	2	1	1	1
749	complete	1	7	2	0	0	1	1		3800	4	2	2		2		2		2		1		1		3	2	1	1	2	3	2	2	26	2	2	1	4	1
750	complete	1	8	2	0	0	1	1		20000	11	2	3		2		3	3	2		1		1		3	3	1	1	1	2	3	4	24	2	2	1	1	2
751	complete	1	6	2	0	1	0	1		7600	4	1	3		1		1		1		1		1		1		1	2	1	2	2	6	36	1	4	2	5	1
752	complete	1	3	1	0	0	1	1		5700	3	2	3		1		3	2	2		1		1		4	1	1	1	2	3	2	4	30	1	4	1	4	1
753	complete	1	6	4	0	0	1	1		3000	3	2	2		2		2		2		2		2		2		1	1	2	2	2	3	30	2	2	2	1	1
754	complete	1	11	1				1		11500	8	2	4		2		2		2		3	5	1		3	2	1	2	2	2	2	5	40	2	4	1	4	2
756	complete	1	4	2	0	0	1	1		16000	10	1	3		1		2		2		1		1		3	3	1	2	2	2	2	3	38	2	1	1	1	2
757	complete	1	6	2	0	0	1	1		12000	4	2	3		1		1		1		1		1		1		1	1	1	3	2	5	34	2	3	1	4	2
758	complete	1	7	1	0	0	1	1		9000	6	2	2		2		3	2	2		2		2		3	1	1	1	2	2	3	4	40	2	3	1	4	2
759	complete	1	3	1	1	0	0	1		17000	12	2	3		1		2		2		3	2	1		3	1	1	1	1	4	5	6	60	1	3	1	4	1
760	complete	1	4	2	0	1	0	1		10000	9	2	2		2		2		2		2		1		3	2	1	1	2	3	2	4	40	1	2	1	1	1
761	complete	1	7	1	0	1	0	1		2500	2	2	2		4	3	4	3	1		1		3	3	4	2	1	1	1	1	1	3	24	1	5	2	2	1
762	complete	1	7	4	0	0	1	1		4000	4	2	2		3	4	3	4	3	2	3	4	2		4	1	1	2	2	2	2	3	30	2	2	1	4	1
763	complete	1	1	4	0	0	1	1		4000	5	2	3		1		1		1		1		1		2		1	1	1	1	2	1	34	1	2	1	4	2
